# Supplementary material for: Genomic factors related to tissue tropism in Chlamydia pneumoniae infection
Source: BMC Genomics. 2015 Apr 7;16(1):268. doi: 10.1186/s12864-015-1377-8 (PMC4489044; doi:10.1186/s12864-015-1377-8)
Supplement: Additional file 1: — Supplementary tables. Excel table containing all Tables S1-S11 that are referenced in the manuscript as separate worksheets. [file 12864_2015_1377_MOESM1_ESM.xlsx]

## Sheet: TableS1
TableS1: Comparison to Rattei et al., 2007
Comparison of SNPs detected in the previous study from Rattei et al. and the current study. Coordinates in red are located within the tyrP locus.
Positions of study1 not found in study2				25		Study1 = Results from Rattei et al, BMC Genomics 2007
Positions of study2 not found in study1				4181		Study2 = Results from current study
Positions found in both studies				201
Isolates investigated in both studies				17
=> nucleotides recognized in both studies				3417
Equal positions in both studies				3396
Differing positions				15
Ns				6
Recognition rate				0.99561
Differences on pos 15930: CM1: G->A
Differences on pos 39458: YK41: T->C
Differences on pos 55133: CV14: G->A
Position of study1 not found in study2: 58848 (4 isolates differed from reference in study 1: CM1,YK41,AR39,J138)
Differences on pos 122506: YK41: C->T
Position of study1 not found in study2: 256785 (1 isolates differed from reference in study 1: AR39)
Differences on pos 520157: DC9: C-T; YK41: C->T
Position of study1 not found in study2: 624087 (7 isolates differed from reference in study 1: DC9,TW183,UZG1,CM1,YK41,AR39,J138)
Differences on pos 644494: CWL011: C->T
Position of study1 not found in study2: 760733 (2 isolates differed from reference in study 1: TW183,UZG1)
Differences on pos 841856: CM1: A->G
Differences on pos 1007969: CV15: G->T
Differences on pos 1112174: CWL011: G->A; H12: G->A
Differences on pos 1112657: CWL011: G->A
Differences on pos 1112807: U1271: A->G; CWL011: A->G; H12: A->G
Position of study1 not found in study2: 1115526 (1 isolates differed from reference in study 1: J138)
Position of study1 not found in study2: 1132633 (2 isolates differed from reference in study 1: TW183,UZG1)
Position of study1 not found in study2: 1132684 (1 isolates differed from reference in study 1: DC9)
Position of study1 not found in study2: 1132714 (1 isolates differed from reference in study 1: DC9)
Position of study1 not found in study2: 1141686 (7 isolates differed from reference in study 1: DC9,TW183,UZG1,CM1,YK41,AR39,J138)
Position of study1 not found in study2: 1142931 (3 isolates differed from reference in study 1: YK41,AR39,J138)
Position of study1 not found in study2: 1148214 (7 isolates differed from reference in study 1: DC9,TW183,UZG1,CM1,YK41,AR39,J138)
Position of study1 not found in study2: 1154452 (2 isolates differed from reference in study 1: TW183,UZG1)
Position of study1 not found in study2: 1164209 (4 isolates differed from reference in study 1: CM1,YK41,AR39,J138)
Position of study1 not found in study2: 1178315 (7 isolates differed from reference in study 1: DC9,TW183,UZG1,CM1,YK41,AR39,J138)
Position of study1 not found in study2: 1184140 (2 isolates differed from reference in study 1: TW183,UZG1)
Position of study1 not found in study2: 1201755 (4 isolates differed from reference in study 1: CM1,YK41,AR39,J138)
Position of study1 not found in study2: 1212504 (2 isolates differed from reference in study 1: TW183,UZG1)
Position of study1 not found in study2: 1216708 (2 isolates differed from reference in study 1: TW183,UZG1)
Position of study1 not found in study2: 1216747 (1 isolates differed from reference in study 1: DC9)
Position of study1 not found in study2: 1219401 (1 isolates differed from reference in study 1: DC9)
Position of study1 not found in study2: 1219551 (7 isolates differed from reference in study 1: DC9,TW183,UZG1,CM1,YK41,AR39,J138)
Position of study1 not found in study2: 1225020 (1 isolates differed from reference in study 1: DC9)
Position of study1 not found in study2: 1225182 (7 isolates differed from reference in study 1: DC9,TW183,UZG1,CM1,YK41,AR39,J138)
Position of study1 not found in study2: 1226455 (2 isolates differed from reference in study 1: TW183,UZG1)
Position of study1 not found in study2: 1226752 (4 isolates differed from reference in study 1: CM1,YK41,AR39,J138)

## Sheet: TableS2
TableS2: SNP list
List of all SNPs from the whole genome alignment of clinical isolates and their location considering CWL029 as a reference. If the SNP is in an intergenic region then the locus_tags of the neighboring genes are given. Loci in which all isolates except CWL029 have the same genotype are indicated by a "*" in column Position. Column Detected _in_mapping-based_variant_calling indicates whether the SN…
Position	Type	CWL029 Locus_tag	Intergenic region	Detected _in_mapping-based_variant_calling	Mapping_coverage
					CM1	CV14	CV15	CWL011	CWL029c	GiD	H12	K7	MUL2216	Panola	PB1	PB2	U1271	UZG1	Wien1	Wien2	Wien3	YK41
1	non-syn	CPn_0001		No	12	8	6	4	3	45	NA	5	NA	NA	6	6	NA	NA	4	9	8	NA
328	noncoding		CPn_0001/CPn_0002	No	51	64	33	27	11	305	3	41	11	9	31	44	21	18	65	16	87	NA
2083	non-syn	CPn_0003		Yes	204	310	109	70	78	2180	23	295	50	43	178	319	152	58	282	460	270	26
3386	syn	CPn_0004		Yes	172	278	61	53	39	1632	14	248	26	44	88	247	120	64	230	342	262	16
3435	non-syn	CPn_0004		No	141	293	79	63	42	1873	6	222	28	44	82	208	93	64	240	275	299	26
4877	non-syn	CPn_0005		Yes	170	232	106	65	85	1593	8	210	47	34	152	220	101	45	221	277	263	32
6076	syn	CPn_0005		Yes	136	328	89	61	68	1679	9	213	46	47	148	260	91	62	173	295	249	30
6130	syn	CPn_0005		Yes	134	282	117	53	85	1331	7	183	52	31	161	218	67	74	178	255	205	36
6632	non-syn	CPn_0005		Yes	158	168	91	38	63	777	9	269	48	40	125	214	133	53	252	321	213	27
6730	syn	CPn_0005		Yes	142	215	116	57	79	1165	14	231	65	27	150	237	122	52	207	289	260	30
7706	syn	CPn_0007		No	141	202	132	70	86	808	20	207	56	35	148	174	96	62	226	258	216	31
7843	non-syn	CPn_0007		No	137	157	122	77	95	1234	11	309	60	50	259	334	115	63	250	480	296	36
7909	non-syn	CPn_0007		No	89	252	126	68	101	1547	15	323	61	41	243	302	140	63	244	448	337	47
9499	non-syn	CPn_0007		Yes	200	141	72	63	39	660	10	188	22	40	85	234	75	53	189	246	242	17
10149	non-syn	CPn_0007		Yes	111	137	64	38	46	614	10	213	37	45	86	147	113	52	231	141	189	29
10820	noncoding		CPn_0007/CPn_0008	No	96	256	39	29	18	1229	13	135	19	29	85	105	79	21	145	117	192	10
13575	syn	CPn_0010		No	215	300	58	36	38	1919	8	219	28	43	130	224	88	46	220	309	106	12
13597	non-syn	CPn_0010		No	210	283	41	33	40	1862	14	254	25	34	95	221	87	46	230	264	107	13
14196	syn	CPn_0010		No	134	285	72	55	33	2714	19	248	24	55	88	228	113	42	226	311	214	31
14578	non-syn	CPn_0010.1		No	130	255	88	79	58	1349	14	247	34	42	123	254	111	50	224	356	342	24
15647	syn	CPn_0010.1		No	157	260	83	91	62	1748	11	235	42	26	132	292	83	47	196	362	326	27
15648	non-syn	CPn_0010.1		No	158	262	81	92	61	1760	11	235	42	25	132	293	81	48	199	361	325	27
15650	syn	CPn_0010.1		No	161	263	90	91	62	1788	10	236	43	26	137	290	79	47	197	365	325	25
15651	non-syn	CPn_0010.1		No	164	263	92	91	60	1801	9	238	41	26	138	290	78	49	200	369	326	26
15652	non-syn	CPn_0010.1		No	165	266	92	92	61	1811	9	234	42	25	139	290	77	52	199	371	332	26
15655	non-syn	CPn_0010.1		No	168	265	96	92	64	1851	10	233	41	27	139	291	75	53	198	369	340	25
15660	non-syn	CPn_0010.1		No	169	276	106	86	59	2015	12	231	35	30	144	288	74	56	201	370	341	24
15663	non-syn	CPn_0010.1		No	171	277	111	83	56	2127	12	229	36	32	137	286	74	51	200	363	337	24
15665	syn	CPn_0010.1		No	170	276	115	83	53	2213	13	226	40	33	146	293	74	51	198	353	332	24
15666	non-syn	CPn_0010.1		No	173	273	116	79	53	2241	12	226	41	33	148	289	74	53	200	353	333	25
15671	non-syn	CPn_0010.1		No	174	286	123	79	60	2496	12	215	40	31	157	291	75	51	189	346	335	23
15674	syn	CPn_0010.1		No	170	285	129	76	63	2677	11	202	42	31	154	295	76	54	186	348	330	27
15675	non-syn	CPn_0010.1		No	171	286	131	75	64	2750	12	202	41	31	154	292	78	52	184	347	333	29
15676	non-syn	CPn_0010.1		No	172	286	131	74	61	2750	12	198	43	32	156	290	79	52	183	348	335	29
15681	non-syn	CPn_0010.1		No	173	293	138	72	57	2923	13	199	46	31	150	294	78	49	187	344	342	29
15683	syn	CPn_0010.1		No	174	295	140	69	56	3008	13	194	44	30	153	292	78	49	185	347	347	28
15684	non-syn	CPn_0010.1		No	173	298	139	66	59	3043	13	194	45	30	160	296	77	50	184	341	341	29
15687	non-syn	CPn_0010.1		No	179	297	130	69	60	3173	13	181	44	32	155	301	77	49	181	348	350	31
15689	non-syn	CPn_0010.1		No	182	298	134	71	62	3241	13	177	41	32	160	298	75	43	182	352	344	32
15696	non-syn	CPn_0010.1		No	184	293	111	72	67	3659	13	172	45	34	161	307	75	44	190	347	330	27
15697	non-syn	CPn_0010.1		No	189	295	112	71	70	3777	13	174	49	34	162	309	75	44	186	351	330	28
15701	syn	CPn_0010.1		No	185	305	109	68	71	4053	12	172	42	32	163	315	76	49	192	358	336	25
15702	non-syn	CPn_0010.1		No	185	305	111	69	74	4089	12	172	42	34	159	314	75	47	191	359	331	24
15704	syn	CPn_0010.1		No	186	300	105	67	70	4142	11	172	39	34	150	314	76	49	190	358	331	24
15705	non-syn	CPn_0010.1		No	188	302	105	66	66	4205	11	169	39	35	141	316	78	47	189	367	331	24
15710	syn	CPn_0010.1		Yes	189	304	92	62	62	4449	9	174	41	35	140	317	75	55	197	364	332	22
15719	syn	CPn_0010.1		Yes	187	306	96	57	66	4828	7	163	40	31	137	307	82	63	186	384	346	19
15721	non-syn	CPn_0010.1		Yes	185	299	98	57	62	4891	7	163	39	32	134	298	79	61	181	384	348	16
15730	non-syn	CPn_0010.1		Yes	173	297	92	55	57	5275	8	153	34	33	122	293	90	67	172	385	349	15
15734	syn	CPn_0010.1		Yes	168	301	85	57	51	5439	7	151	33	34	144	293	88	66	174	389	341	13
15930	syn	CPn_0011		Yes	185	391	113	35	74	5503	11	109	40	47	115	218	53	52	158	274	249	14
16847	syn	CPn_0012		No	285	220	82	32	39	1514	14	105	23	21	86	36	48	37	155	43	143	19
16848	non-syn	CPn_0012		No	280	218	87	31	38	1517	14	103	22	21	85	36	48	38	155	43	142	19
16850	syn	CPn_0012		No	266	213	87	30	37	1529	14	103	23	23	86	35	49	41	154	43	145	19
16851	non-syn	CPn_0012		No	265	213	85	28	37	1531	14	101	23	24	86	35	49	43	155	42	143	19
16853	syn	CPn_0012		No	257	212	85	28	39	1528	15	97	24	22	89	35	48	45	156	40	145	17
16854	non-syn	CPn_0012		No	256	211	83	27	40	1539	16	95	25	22	87	37	47	47	153	40	142	17
16857	non-syn	CPn_0012		No	249	211	76	26	40	1521	16	96	26	23	89	36	47	47	156	38	151	15
16858	non-syn	CPn_0012		No	248	210	75	27	41	1527	16	95	26	24	85	36	47	44	154	38	151	15
16860	syn	CPn_0012		No	243	210	71	27	41	1523	15	93	26	27	85	36	47	47	156	35	154	14
16864	non-syn	CPn_0012		No	228	204	81	27	36	1498	15	96	24	27	85	38	51	49	160	32	153	14
16865	non-syn	CPn_0012		No	228	201	80	27	38	1475	15	98	25	28	83	39	53	51	160	31	152	14
16866	non-syn	CPn_0012		No	225	197	79	27	38	1468	15	98	24	27	82	39	51	51	160	30	153	15
16868	non-syn	CPn_0012		No	232	186	80	27	40	1452	14	99	23	28	80	42	50	53	163	30	154	15
16871	syn	CPn_0012		No	236	180	77	27	38	1439	13	99	27	30	80	41	43	55	164	29	156	14
16872	non-syn	CPn_0012		No	230	179	77	26	38	1441	13	99	26	30	75	42	43	59	162	29	156	13
16873	non-syn	CPn_0012		No	235	177	78	29	40	1433	12	99	29	30	74	44	43	60	163	28	161	13
16876	non-syn	CPn_0012		No	227	175	80	29	44	1409	11	99	30	30	72	47	44	54	164	27	160	11
16877	syn	CPn_0012		No	228	174	77	29	43	1410	11	101	31	29	72	47	45	55	163	27	162	12
16878	non-syn	CPn_0012		No	228	174	76	29	43	1415	11	102	30	28	71	48	45	55	161	26	163	11
16879	non-syn	CPn_0012		No	230	172	75	29	43	1414	11	101	29	28	66	48	45	53	162	24	163	11
16882	non-syn	CPn_0012		No	225	162	76	31	44	1398	11	101	32	29	58	50	43	55	163	22	164	12
16885	non-syn	CPn_0012		No	225	155	75	31	43	1379	11	105	33	26	53	54	43	52	158	21	169	11
16886	non-syn	CPn_0012		No	224	155	73	29	41	1379	11	105	34	26	53	53	41	53	156	21	166	10
16888	non-syn	CPn_0012		No	226	149	73	30	41	1384	11	107	37	26	51	56	40	52	154	20	170	12
16889	non-syn	CPn_0012		No	229	148	73	31	40	1379	11	107	36	26	51	56	40	54	155	19	171	12
16893	non-syn	CPn_0012		No	232	150	81	30	44	1341	11	113	39	25	51	57	39	51	157	19	168	13
16896	non-syn	CPn_0012		No	234	151	84	30	43	1315	10	113	39	27	58	58	40	49	155	19	163	17
16897	non-syn	CPn_0012		No	233	149	81	30	43	1308	9	113	38	27	59	58	39	49	156	20	164	16
16901	syn	CPn_0012		No	236	144	83	32	44	1280	8	109	42	28	55	59	36	47	146	24	163	15
16903	non-syn	CPn_0012		No	233	146	89	30	44	1255	7	105	44	27	55	59	35	44	146	27	164	13
16904	non-syn	CPn_0012		No	233	144	87	30	41	1243	7	105	43	26	55	61	35	45	147	29	162	16
16906	non-syn	CPn_0012		No	238	146	92	30	38	1212	5	103	41	27	51	63	35	42	141	30	162	18
16910	syn	CPn_0012		No	238	146	96	31	40	1157	5	106	36	29	54	64	36	39	138	33	156	21
16911	non-syn	CPn_0012		No	238	147	96	31	39	1150	5	103	36	29	55	64	34	42	138	36	155	21
16913	syn	CPn_0012		No	240	155	92	29	44	1156	5	97	33	26	60	67	34	46	137	37	154	21
16914	non-syn	CPn_0012		No	241	159	93	28	44	1155	5	95	34	26	61	65	35	47	135	38	156	23
16915	non-syn	CPn_0012		No	240	160	99	28	44	1151	5	95	35	26	61	66	35	47	136	38	156	24
16916	syn	CPn_0012		No	240	160	100	28	43	1148	5	94	35	26	65	67	37	48	132	38	155	25
16917	non-syn	CPn_0012		No	241	163	100	28	42	1145	5	92	37	26	65	73	37	47	131	37	156	24
16921	non-syn	CPn_0012		No	243	174	102	26	40	1148	7	91	36	25	65	73	36	50	132	40	156	27
16924	non-syn	CPn_0012		No	243	182	105	25	38	1123	7	92	31	30	73	79	36	50	132	43	155	26
16925	syn	CPn_0012		No	243	184	110	25	40	1117	7	93	30	31	79	80	37	49	133	45	154	26
16927	non-syn	CPn_0012		No	241	184	112	25	36	1116	7	96	28	31	84	83	37	45	131	45	152	28
16931	syn	CPn_0012		No	242	193	115	30	35	1076	7	96	29	32	80	90	39	52	134	48	156	27
16932	non-syn	CPn_0012		No	245	197	114	32	35	1072	7	97	29	32	80	90	40	54	134	48	157	26
16937	non-syn	CPn_0012		No	254	205	107	31	36	1072	8	98	26	32	91	93	40	57	134	53	152	28
16941	non-syn	CPn_0012		No	261	213	103	31	35	1047	8	97	26	31	94	95	39	58	142	59	151	27
16943	syn	CPn_0012		No	269	216	99	33	35	1022	9	100	27	32	95	90	41	56	139	61	153	27
16945	non-syn	CPn_0012		No	266	217	96	33	36	1042	9	96	30	32	92	90	38	57	136	64	150	26
16946	syn	CPn_0012		No	265	218	98	34	39	1027	9	96	29	32	93	89	38	60	134	66	149	27
16947	non-syn	CPn_0012		No	266	225	99	35	39	1026	9	95	30	33	93	87	39	57	134	69	146	29
16948	non-syn	CPn_0012		No	266	226	99	35	37	1041	9	96	31	32	90	87	39	56	132	70	144	32
16950	non-syn	CPn_0012		No	267	227	98	37	41	1035	10	97	32	36	96	83	39	54	131	71	137	30
16952	non-syn	CPn_0012		No	257	237	90	38	42	1057	11	95	33	38	95	80	38	60	127	71	136	33
16954	non-syn	CPn_0012		No	258	242	88	37	45	1072	13	97	32	39	98	83	36	59	128	75	135	33
16955	non-syn	CPn_0012		No	258	247	84	37	44	1067	13	94	31	38	97	85	38	59	129	78	134	33
16958	syn	CPn_0012		No	258	256	88	37	49	1068	13	96	31	40	89	91	37	62	128	88	132	33
16959	non-syn	CPn_0012		No	258	258	86	36	50	1077	13	97	31	40	87	91	37	64	130	91	132	34
16960	non-syn	CPn_0012		No	254	260	86	37	52	1086	13	97	32	40	85	90	39	67	133	92	136	33
16961	syn	CPn_0012		No	256	258	84	38	53	1092	13	96	33	40	78	92	40	66	134	91	133	35
16963	non-syn	CPn_0012		No	249	257	90	40	56	1090	13	96	33	39	72	91	44	69	132	95	132	33
16964	non-syn	CPn_0012		No	247	258	90	39	58	1091	13	96	31	37	74	93	44	68	131	97	134	34
16965	non-syn	CPn_0012		No	244	255	87	39	56	1095	14	95	31	37	75	95	44	69	130	99	132	33
16970	non-syn	CPn_0012		No	237	248	91	39	55	1106	14	92	36	40	79	101	44	65	127	105	125	30
16974	non-syn	CPn_0012		No	230	243	98	38	53	1103	15	91	37	39	79	104	43	61	128	102	132	33
16975	non-syn	CPn_0012		No	232	245	101	38	56	1104	15	93	37	40	75	107	44	62	130	101	131	33
16978	non-syn	CPn_0012		No	226	242	98	36	58	1120	14	93	35	35	74	115	47	64	132	103	128	32
16979	syn	CPn_0012		No	223	239	97	38	57	1118	14	95	35	35	74	113	48	65	134	105	129	31
16987	non-syn	CPn_0012		No	221	230	96	39	42	1166	15	97	34	34	80	118	50	57	139	108	136	22
16988	syn	CPn_0012		No	221	226	94	39	44	1173	15	98	34	34	83	122	50	54	139	110	139	18
16990	non-syn	CPn_0012		No	219	223	100	39	45	1191	15	100	31	35	89	126	50	53	144	110	138	17
16991	syn	CPn_0012		No	219	218	102	38	47	1198	16	100	32	34	94	126	50	52	142	110	139	16
16993	non-syn	CPn_0012		No	219	213	104	39	46	1208	16	101	32	35	108	120	52	48	143	112	139	16
16994	syn	CPn_0012		No	217	212	103	39	46	1207	16	101	30	36	109	121	54	47	143	114	141	15
16997	syn	CPn_0012		No	216	204	99	40	42	1210	14	103	33	35	124	122	52	41	140	118	137	15
17001	non-syn	CPn_0012		No	223	203	89	40	41	1200	16	104	36	36	116	118	56	43	144	121	147	14
17003	syn	CPn_0012		No	228	197	87	41	43	1194	16	110	33	35	115	118	57	44	150	122	144	17
17005	non-syn	CPn_0012		No	223	192	88	40	42	1197	15	114	31	36	111	113	57	50	150	124	148	17
17006	non-syn	CPn_0012		No	221	186	87	38	42	1186	15	113	34	34	112	111	56	50	146	122	146	17
17008	non-syn	CPn_0012		No	219	174	84	35	42	1168	14	114	34	31	106	113	57	52	149	124	146	15
17012	syn	CPn_0012		No	215	182	70	36	40	1173	15	113	35	33	111	112	55	49	152	126	152	12
17014	non-syn	CPn_0012		No	213	183	68	36	38	1165	14	112	33	32	113	113	55	48	152	129	156	11
17015	syn	CPn_0012		No	214	180	68	35	39	1165	14	114	32	32	123	112	54	46	151	127	158	12
17016	non-syn	CPn_0012		No	213	181	70	35	40	1155	14	110	31	32	121	113	54	45	152	125	158	12
17017	non-syn	CPn_0012		Yes	210	180	67	35	43	1144	14	110	32	32	123	114	53	41	148	127	156	13
17018	non-syn	CPn_0012		No	208	180	67	33	43	1125	14	112	30	33	125	114	54	42	146	124	158	13
17019	non-syn	CPn_0012		No	209	180	68	32	43	1115	13	113	31	35	122	115	54	42	145	123	162	13
17024	syn	CPn_0012		No	207	165	64	29	41	1100	15	115	32	34	113	116	55	47	153	123	165	14
17053	non-syn	CPn_0012		Yes	195	146	68	36	39	846	12	125	29	37	68	95	55	50	167	93	192	18
17394	non-syn	CPn_0012		No	213	69	109	54	76	480	11	172	41	31	198	223	75	40	182	228	196	38
17396	non-syn	CPn_0012		No	209	71	108	53	72	463	10	174	38	31	188	225	70	38	184	232	190	34
17399	syn	CPn_0012		No	204	69	105	47	67	439	11	179	41	31	187	223	70	42	187	236	195	32
17400	syn	CPn_0012		No	206	69	101	47	65	440	11	181	42	31	183	220	70	47	187	240	196	32
17403	non-syn	CPn_0012		No	204	64	104	48	60	424	10	178	37	34	186	227	74	42	187	252	192	31
17407	non-syn	CPn_0012		No	209	64	98	49	56	412	10	189	34	38	186	223	80	44	183	254	192	32
17409	non-syn	CPn_0012		No	214	64	93	49	55	402	10	186	34	39	188	226	79	43	185	255	191	29
17412	non-syn	CPn_0012		No	214	67	88	48	55	383	10	181	33	40	191	228	80	44	184	257	198	31
17413	non-syn	CPn_0012		No	213	67	88	52	54	377	10	181	34	39	190	226	80	44	186	254	198	32
17416	non-syn	CPn_0012		No	215	70	94	53	51	373	10	175	35	36	200	227	80	45	190	258	199	31
17423	non-syn	CPn_0012		No	211	79	84	53	49	348	7	184	40	38	179	241	82	45	193	265	201	25
17424	non-syn	CPn_0012		No	209	81	83	51	49	340	7	187	39	38	179	237	81	44	188	266	204	25
17425	non-syn	CPn_0012		No	208	84	82	51	49	344	7	186	39	38	184	237	83	47	188	265	207	26
17426	non-syn	CPn_0012		No	206	87	81	50	49	340	7	188	39	38	178	234	82	49	188	265	208	27
17428	non-syn	CPn_0012		No	205	90	83	50	46	334	6	191	38	37	171	226	81	48	188	262	209	26
17430	non-syn	CPn_0012		No	200	95	89	49	46	318	7	191	40	38	168	220	81	46	188	266	206	30
17431	non-syn	CPn_0012		No	201	95	92	51	47	312	7	194	38	37	159	218	82	46	188	265	205	32
17433	non-syn	CPn_0012		No	203	97	99	54	46	309	6	194	39	35	170	212	85	46	190	268	205	34
17434	non-syn	CPn_0012		No	201	98	103	54	46	312	6	197	39	34	172	214	87	46	190	270	206	33
17435	syn	CPn_0012		No	195	103	107	55	46	309	6	197	41	35	167	212	86	45	190	271	200	32
17437	non-syn	CPn_0012		No	193	101	105	55	47	298	5	199	41	34	164	209	84	43	196	274	200	32
17439	non-syn	CPn_0012		No	188	104	110	55	50	292	5	200	43	35	157	204	88	45	193	270	200	30
17444	syn	CPn_0012		No	185	117	109	57	43	267	4	203	46	32	146	202	85	49	201	273	195	30
17453	syn	CPn_0012		No	185	133	112	57	45	248	5	219	48	33	138	189	86	47	205	243	207	28
17454	non-syn	CPn_0012		No	185	133	110	54	43	249	5	222	50	33	136	186	88	46	203	241	212	30
17456	syn	CPn_0012		No	185	137	114	54	48	246	6	224	50	31	149	183	87	45	201	237	211	30
17457	non-syn	CPn_0012		No	183	139	115	54	51	247	6	224	50	31	154	180	86	45	202	229	208	29
17462	non-syn	CPn_0012		No	181	141	117	54	59	256	6	224	51	26	145	173	89	47	198	224	201	24
17463	non-syn	CPn_0012		No	186	141	117	53	60	266	6	227	54	28	149	169	88	50	198	223	199	24
17464	non-syn	CPn_0012		No	186	144	115	54	60	257	6	225	54	27	149	168	83	52	195	224	202	25
17465	syn	CPn_0012		No	186	147	114	58	62	264	6	224	54	27	149	167	83	52	193	221	202	22
17467	non-syn	CPn_0012		No	184	148	108	60	62	271	6	224	56	26	144	160	76	57	190	222	203	19
17470	non-syn	CPn_0012		No	183	151	97	59	70	280	6	223	54	27	137	158	77	60	190	220	207	17
17473	non-syn	CPn_0012		No	180	158	97	58	73	294	7	218	50	26	131	156	75	59	188	211	210	17
17474	non-syn	CPn_0012		No	183	159	91	60	70	295	6	214	49	26	137	160	73	59	190	208	209	18
17481	non-syn	CPn_0012		No	181	170	100	63	76	324	7	222	45	26	151	157	65	51	184	187	213	19
17482	non-syn	CPn_0012		No	180	174	99	63	78	324	6	220	44	27	151	159	65	51	181	186	213	19
17483	non-syn	CPn_0012		No	178	178	94	63	77	337	5	222	46	27	152	160	68	53	182	184	213	19
17484	non-syn	CPn_0012		No	180	178	94	64	77	343	5	221	45	26	149	159	69	52	178	183	215	19
17486	syn	CPn_0012		No	182	177	91	66	75	347	6	224	42	27	149	158	68	53	177	177	214	22
17487	non-syn	CPn_0012		No	177	178	92	66	77	356	6	227	41	28	144	157	70	53	178	174	212	23
17491	non-syn	CPn_0012		No	171	174	89	66	75	368	6	231	40	31	148	165	73	58	181	161	213	22
17492	non-syn	CPn_0012		No	174	172	85	66	75	370	6	231	40	32	148	170	74	58	181	155	213	22
17493	non-syn	CPn_0012		No	173	170	88	66	72	377	6	234	39	31	142	167	73	61	181	152	214	22
17495	non-syn	CPn_0012		No	176	166	91	64	71	378	6	240	37	29	146	170	72	55	178	145	218	26
17497	non-syn	CPn_0012		No	175	160	92	61	66	385	6	239	36	29	143	170	71	56	177	141	217	26
17499	non-syn	CPn_0012		No	178	161	92	63	62	388	7	235	38	28	145	173	70	53	173	134	214	26
17500	non-syn	CPn_0012		No	180	159	90	63	61	394	7	236	37	27	154	172	70	52	170	134	212	25
17501	non-syn	CPn_0012		No	180	160	90	64	61	397	7	244	37	29	155	177	70	54	168	134	216	24
17502	non-syn	CPn_0012		No	180	160	90	64	61	401	7	245	37	29	159	177	71	52	173	132	212	25
17503	non-syn	CPn_0012		No	179	161	89	63	62	406	7	246	36	29	163	179	70	49	172	128	212	25
17504	non-syn	CPn_0012		No	181	161	89	63	60	409	7	246	35	28	164	180	70	47	173	123	214	24
17506	non-syn	CPn_0012		No	185	159	93	63	56	431	7	242	36	27	167	188	68	44	170	118	216	27
17508	non-syn	CPn_0012		No	184	166	91	62	55	451	7	237	35	25	162	192	62	49	168	108	219	26
17509	non-syn	CPn_0012		No	181	166	89	62	54	455	7	232	38	26	159	190	61	48	169	107	219	26
17510	non-syn	CPn_0012		No	183	167	91	63	53	463	7	232	37	26	159	192	61	47	169	103	221	26
17513	syn	CPn_0012		No	187	165	87	59	51	479	8	235	32	25	155	196	58	49	166	105	223	29
17516	non-syn	CPn_0012		No	189	171	91	59	55	495	8	236	35	25	151	189	57	51	168	101	226	29
17517	non-syn	CPn_0012		No	188	171	88	59	51	507	8	233	34	25	148	193	57	51	167	102	226	29
17523	non-syn	CPn_0012		No	184	173	88	55	46	566	9	209	36	24	146	198	53	50	165	100	231	29
17524	non-syn	CPn_0012		No	184	171	84	54	46	573	9	208	36	24	148	199	54	50	160	101	231	29
17527	non-syn	CPn_0012		No	183	170	88	54	46	594	9	211	32	24	145	204	51	47	158	99	223	26
17528	syn	CPn_0012		No	186	169	87	53	45	606	9	213	31	24	141	212	49	47	160	97	222	25
17651	syn	CPn_0012		Yes	111	143	89	81	42	609	11	112	32	40	170	231	62	54	114	258	245	22
18553	noncoding		CPn_0012/CPn_0013	No	65	152	64	29	18	541	NA	66	19	28	54	76	49	32	120	68	196	9
18554	noncoding		CPn_0012/CPn_0013	No	66	152	63	29	18	539	NA	63	18	28	57	76	48	33	120	70	195	9
18555	noncoding		CPn_0012/CPn_0013	No	68	150	58	29	16	542	NA	62	18	28	53	73	47	33	123	71	193	9
18560	noncoding		CPn_0012/CPn_0013	No	63	167	53	28	17	543	3	59	19	23	50	77	49	34	126	73	187	8
18561	noncoding		CPn_0012/CPn_0013	No	64	168	54	27	16	542	3	57	19	23	50	77	49	34	124	69	186	9
18564	noncoding		CPn_0012/CPn_0013	No	64	165	56	28	16	534	3	59	20	22	51	75	50	34	120	67	177	5
18565	noncoding		CPn_0012/CPn_0013	No	64	172	56	28	17	539	3	59	19	22	53	76	48	32	121	65	178	6
18566	noncoding		CPn_0012/CPn_0013	No	63	176	55	28	17	538	3	59	19	24	51	76	49	30	122	65	174	6
18567	noncoding		CPn_0012/CPn_0013	No	63	179	54	28	17	543	3	60	18	25	50	74	48	30	124	64	178	7
18568	noncoding		CPn_0012/CPn_0013	No	63	183	55	27	19	540	3	55	19	26	53	74	48	29	123	63	178	6
18571	noncoding		CPn_0012/CPn_0013	No	61	191	51	25	20	536	3	56	21	27	54	81	46	29	118	61	177	7
18573	noncoding		CPn_0012/CPn_0013	No	64	193	51	27	20	526	3	56	22	26	56	80	43	31	117	61	177	8
18574	noncoding		CPn_0012/CPn_0013	No	62	191	49	27	20	517	3	56	22	27	55	79	43	31	116	59	174	8
18575	noncoding		CPn_0012/CPn_0013	No	61	193	47	27	21	521	3	58	21	28	54	79	41	29	117	60	173	8
18577	noncoding		CPn_0012/CPn_0013	No	61	194	49	27	21	514	3	59	19	27	54	83	35	26	117	62	173	8
18581	noncoding		CPn_0012/CPn_0013	No	59	194	55	28	21	521	3	65	21	25	51	83	37	25	120	60	165	9
18583	syn	CPn_0013		No	57	192	55	29	20	522	6	64	21	25	48	84	34	26	117	60	165	9
18587	non-syn	CPn_0013		No	55	194	58	26	19	525	7	67	18	26	47	85	37	23	120	64	160	9
18589	non-syn	CPn_0013		No	53	196	64	29	18	519	7	68	17	25	47	81	38	24	126	67	159	12
18590	non-syn	CPn_0013		No	51	195	66	30	18	518	7	69	17	25	44	80	38	23	128	69	158	12
18594	non-syn	CPn_0013		No	59	208	63	28	18	545	8	69	19	23	46	78	36	24	130	69	150	13
18595	syn	CPn_0013		No	60	206	66	29	20	547	9	69	19	23	45	80	36	23	129	69	146	12
18597	non-syn	CPn_0013		No	61	212	68	29	21	558	9	73	18	23	43	80	38	22	131	70	147	12
18599	non-syn	CPn_0013		No	61	214	72	30	26	567	9	73	17	24	39	76	37	24	133	74	145	12
18600	non-syn	CPn_0013		No	61	212	70	31	25	564	9	72	15	25	39	76	38	24	133	75	143	13
18601	syn	CPn_0013		No	63	210	72	32	25	571	9	74	15	25	39	74	40	25	139	75	144	12
18602	non-syn	CPn_0013		No	64	209	72	32	25	576	9	76	16	24	42	74	40	25	138	75	148	12
18607	non-syn	CPn_0013		No	63	205	70	33	26	587	9	77	15	25	38	76	39	30	136	79	146	11
18610	syn	CPn_0013		No	62	206	74	33	28	596	9	80	15	25	37	76	38	32	132	81	158	11
18616	syn	CPn_0013		No	68	216	76	32	30	585	10	77	15	25	41	74	38	33	131	74	158	16
18617	syn	CPn_0013		No	68	217	78	31	28	583	10	77	15	26	42	72	37	34	127	72	157	16
18618	non-syn	CPn_0013		No	67	219	79	31	30	584	10	78	15	26	41	70	35	33	129	71	157	17
18621	non-syn	CPn_0013		No	62	223	80	31	31	599	11	78	16	22	47	71	37	38	129	70	159	17
18623	non-syn	CPn_0013		No	58	223	83	30	32	613	11	75	18	20	49	66	37	40	130	69	153	19
18624	non-syn	CPn_0013		No	60	225	82	30	32	608	11	77	17	20	48	65	38	39	130	70	154	17
18628	syn	CPn_0013		No	57	218	76	32	32	612	14	75	20	18	45	66	39	41	131	66	153	15
18635	non-syn	CPn_0013		No	58	213	77	31	24	638	16	73	18	14	51	64	36	39	126	60	152	18
18638	non-syn	CPn_0013		No	59	212	79	32	24	654	17	71	18	18	48	66	36	40	128	62	151	18
18640	syn	CPn_0013		No	60	218	79	32	22	677	17	72	18	18	47	67	36	39	129	64	157	17
18644	non-syn	CPn_0013		No	63	206	79	34	22	700	17	74	18	17	58	67	35	39	125	63	155	18
18645	non-syn	CPn_0013		No	63	204	80	35	21	704	17	75	19	16	59	62	35	40	127	63	155	18
18649	syn	CPn_0013		No	68	194	69	38	18	728	17	76	21	15	57	61	34	44	129	63	151	14
18656	non-syn	CPn_0013		No	72	193	70	43	16	774	17	71	25	16	55	55	36	42	129	61	144	16
18657	non-syn	CPn_0013		No	72	192	67	42	16	777	17	71	23	19	49	54	37	43	129	61	143	14
18658	syn	CPn_0013		No	71	193	66	43	16	777	17	72	23	20	49	55	38	43	128	58	146	13
18660	non-syn	CPn_0013		No	72	193	65	44	19	787	15	71	22	19	50	55	37	45	129	56	144	13
18662	non-syn	CPn_0013		No	72	190	69	44	21	810	14	71	22	20	51	57	37	43	129	55	141	14
18663	non-syn	CPn_0013		No	72	191	73	45	22	813	14	71	24	21	54	57	34	42	127	54	144	14
18664	syn	CPn_0013		No	71	188	75	42	22	822	14	70	23	21	51	59	34	43	125	52	142	15
18665	non-syn	CPn_0013		No	71	190	74	42	21	829	14	69	25	20	50	58	35	45	122	51	139	14
18669	non-syn	CPn_0013		No	72	179	79	40	24	860	13	68	26	21	52	57	37	49	119	48	141	16
20934	non-syn	CPn_0013		No	83	257	113	58	64	1187	9	243	40	48	147	313	127	69	196	97	217	30
21314	noncoding		CPn_0013/CPn_0014	Yes	126	262	81	76	40	2106	5	180	28	16	79	273	54	56	177	312	314	14
24021	noncoding	CPn_0015		Yes	130	280	118	57	84	1679	7	262	67	49	160	176	111	58	246	204	271	28
26233	noncoding	CPn_0017		No	115	347	82	66	76	2080	11	309	47	48	156	320	108	70	216	451	294	21
26285	noncoding	CPn_0017		Yes	119	285	123	79	58	2336	12	261	42	36	153	355	140	74	202	435	313	36
26873	noncoding	CPn_0017		No	138	305	105	65	61	1359	13	284	65	46	198	297	136	48	249	357	241	29
26919	noncoding	CPn_0017		Yes	155	329	100	77	55	1909	11	263	51	42	161	343	145	45	245	439	242	33
28949	noncoding	CPn_0018		Yes	198	257	94	67	76	1419	9	306	55	46	171	321	115	53	299	329	230	38
29983	noncoding	CPn_0019		Yes	197	285	108	85	59	1973	19	249	54	33	148	273	94	54	196	344	281	36
30126	noncoding	CPn_0019		Yes	192	326	69	64	67	2592	17	179	45	32	182	218	125	56	218	265	265	33
31242	syn	CPn_0020		Yes	161	279	101	46	55	1524	15	287	36	36	191	227	109	60	231	354	203	26
34155	non-syn	CPn_0021		Yes	129	338	79	53	57	2089	14	230	39	48	103	275	117	64	200	316	256	20
39036	non-syn	CPn_0026		Yes	171	264	71	92	58	1483	18	103	31	51	107	151	66	55	188	216	269	31
39458	syn	CPn_0026		Yes	84	135	90	34	66	421	10	237	39	44	79	191	118	84	220	234	238	23
42040	syn	CPn_0027		Yes	94	213	35	48	16	1333	10	146	26	28	71	142	78	45	162	205	272	7
43262	syn	CPn_0028		Yes	125	332	40	25	22	1795	6	50	22	11	54	49	23	31	89	41	160	7
43466	non-syn	CPn_0029		Yes	60	210	46	36	27	1031	4	25	17	19	40	56	25	28	94	47	102	17
43754	non-syn	CPn_0029		Yes	161	166	57	29	27	1154	4	30	32	18	41	33	51	34	89	7	146	15
44061	syn	CPn_0030		Yes	174	149	42	23	22	736	9	51	8	20	51	42	26	33	133	19	126	6
44199	syn	CPn_0030		Yes	147	163	59	27	42	738	7	63	19	37	46	87	46	36	87	67	75	8
44644	noncoding		CPn_0030/CPn_0031	Yes	85	78	48	31	48	173	9	106	32	29	94	56	71	41	189	68	114	18
49208	non-syn	CPn_0034		Yes	73	305	84	63	47	1661	12	137	44	44	102	127	75	61	145	122	273	33
49603	non-syn	CPn_0035		Yes	109	211	48	53	23	1351	11	239	13	18	50	174	67	33	198	141	189	19
50863	non-syn	CPn_0035		Yes	164	210	96	99	54	859	12	196	27	40	155	402	120	60	213	637	303	30
50873	non-syn	CPn_0035		Yes	165	222	91	101	58	858	14	182	25	40	145	399	123	54	197	648	293	28
52138	non-syn	CPn_0038		Yes	202	142	124	44	53	1687	12	124	38	38	180	91	115	49	168	101	222	24
52173	non-syn	CPn_0038		Yes	218	216	113	46	68	2031	10	176	38	34	153	75	119	43	174	102	215	30
53356	non-syn	CPn_0038		Yes	182	242	73	68	56	2851	16	298	38	36	94	300	101	50	219	445	258	20
53666	syn	CPn_0038		Yes	162	311	78	74	47	1438	16	197	45	36	112	253	86	60	206	378	237	21
55038	syn	CPn_0040		Yes	199	266	70	67	57	1571	11	156	45	40	104	187	102	48	158	212	181	26
55133	syn	CPn_0040		No	168	246	86	52	53	1496	9	129	26	47	128	94	94	36	184	79	233	9
55150	non-syn	CPn_0040		No	171	277	81	60	44	1609	6	150	25	44	145	110	89	33	198	96	198	10
55850	noncoding		CPn_0040/CPn_0041	No	304	279	41	102	15	1589	9	103	13	18	23	208	75	26	152	286	272	18
56327	non-syn	CPn_0041		Yes	213	254	70	76	43	1661	10	61	38	36	110	121	109	63	159	115	164	24
58508	non-syn	CPn_0043		No	138	153	36	62	35	489	6	168	16	26	54	190	89	31	225	247	242	11
58848	syn	CPn_0043		Yes	154	237	64	41	51	1667	18	188	31	43	87	257	73	61	164	202	249	29
59421	non-syn	CPn_0043		Yes	168	231	61	65	53	925	13	208	38	33	117	186	111	51	192	229	243	26
61992	syn	CPn_0045		Yes	99	245	88	39	69	1424	17	177	47	40	157	265	109	50	181	304	179	30
62474	non-syn	CPn_0045		Yes	67	266	78	63	65	2067	11	335	34	46	142	234	105	43	216	214	306	16
62570	non-syn	CPn_0045		Yes	77	265	71	73	57	2323	19	225	28	41	166	273	77	51	232	311	269	30
63294	noncoding		CPn_0046/CPn_0047	Yes	115	328	53	85	27	1647	6	172	21	19	59	254	74	53	187	349	280	6
63347	noncoding		CPn_0046/CPn_0047	No	150	325	53	67	33	1656	5	201	14	27	52	224	91	46	152	329	254	10
63416	noncoding		CPn_0046/CPn_0047	No	103	266	56	71	36	1586	3	143	18	23	57	217	56	51	163	222	330	10
63583	syn	CPn_0047		No	165	210	45	41	19	636	5	122	16	14	15	179	52	52	149	235	254	12
63625	non-syn	CPn_0047		No	136	149	62	46	25	826	NA	137	24	14	39	200	49	45	143	154	212	20
63627	non-syn	CPn_0047		No	137	147	65	46	25	844	NA	140	23	15	38	196	48	47	147	149	214	20
64053	syn	CPn_0048		No	221	188	92	64	43	1746	12	26	29	52	71	116	49	43	97	164	225	17
64694	syn	CPn_0048		Yes	136	256	92	24	63	1186	6	106	42	40	118	166	87	35	160	106	98	26
64939	non-syn	CPn_0048		Yes	126	267	95	24	61	1859	16	136	55	38	144	104	119	60	210	145	129	25
65661	non-syn	CPn_0048		Yes	100	275	67	46	47	1572	11	280	28	38	94	308	135	48	221	383	165	25
69744	non-syn	CPn_0054		Yes	196	123	86	50	48	365	11	212	31	52	82	255	126	52	260	297	264	15
70531	syn	CPn_0055		Yes	135	177	53	76	41	766	13	119	20	25	64	223	45	43	156	423	204	17
71845	non-syn	CPn_0056		Yes	87	274	66	42	60	1152	13	304	53	52	131	42	108	62	238	59	182	43
72248	syn	CPn_0056		Yes	121	301	72	39	55	1707	11	243	39	47	171	380	127	58	212	401	185	30
73404	syn	CPn_0057		No	124	230	45	83	38	936	8	62	24	39	61	146	59	63	105	253	271	23
74367	syn	CPn_0058		Yes	65	76	89	39	75	342	5	146	30	45	154	129	135	32	205	173	130	26
75669	non-syn	CPn_0061		Yes	194	303	84	58	51	2148	12	203	27	36	104	176	95	26	215	152	204	22
76112	syn	CPn_0061		Yes	185	233	57	66	23	695	10	239	23	33	66	200	79	43	168	283	210	8
79350	non-syn	CPn_0065		Yes	100	224	70	63	34	1202	5	224	29	24	77	103	59	51	120	113	196	22
80268	non-syn	CPn_0065		Yes	162	171	67	58	45	804	13	192	30	39	91	150	75	36	250	150	244	20
85266	non-syn	CPn_0069		Yes	91	309	10	58	7	2535	16	62	NA	3	19	39	21	54	143	74	176	19
87790	non-syn	CPn_0071		Yes	84	274	77	102	62	1408	15	193	51	33	98	468	42	58	145	684	266	13
87892	non-syn	CPn_0071		Yes	102	209	62	98	36	716	6	108	21	34	104	372	81	58	86	621	289	22
89092	noncoding		CPn_0072/CPn_0073	Yes	114	103	62	49	26	589	11	161	16	27	85	69	71	54	208	79	126	12
89899	syn	CPn_0074		Yes	158	281	69	61	61	2744	18	61	45	25	136	115	109	44	110	182	160	35
91636	syn	CPn_0076		Yes	196	59	50	79	36	226	9	238	28	27	50	208	24	31	232	354	273	18
91776	non-syn	CPn_0076		Yes	198	131	73	70	24	573	12	222	22	30	82	203	40	32	203	336	297	13
91781	non-syn	CPn_0076		Yes	193	126	68	71	23	534	9	220	27	33	76	203	36	31	197	339	293	13
91796	non-syn	CPn_0076		Yes	195	134	65	91	35	552	9	231	32	33	69	204	35	29	175	348	281	18
94997	non-syn	CPn_0081		No	96	348	53	33	37	2014	7	124	20	18	37	162	23	41	93	219	146	30
95036	non-syn	CPn_0081		No	87	271	70	31	29	2125	14	68	24	17	34	134	28	66	90	166	131	26
95285	non-syn	CPn_0081		Yes	19	294	71	37	51	1979	10	32	61	28	88	101	42	53	99	176	163	36
95992	non-syn	CPn_0081		Yes	214	72	99	52	83	369	4	180	87	48	124	33	112	41	221	26	145	35
*101134	non-syn	CPn_0082		Yes	198	273	131	48	67	1986	15	231	49	36	222	87	143	41	237	109	237	34
103336	noncoding		CPn_0083/CPn_0084	Yes	124	198	78	70	48	1147	17	128	21	28	61	214	131	34	188	283	245	19
105804	non-syn	CPn_0087		Yes	64	341	51	29	14	3798	10	40	21	19	51	164	76	48	201	137	119	12
105973	non-syn	CPn_0087		Yes	64	229	64	34	24	2729	15	169	10	24	25	43	37	54	250	29	181	20
107687	non-syn	CPn_0088		Yes	216	201	86	21	55	904	8	214	27	51	130	224	136	28	183	257	140	21
110935	non-syn	CPn_0091		Yes	148	111	100	52	64	223	10	165	38	41	128	88	36	52	135	95	251	25
113004	syn	CPn_0093		Yes	188	204	112	46	80	1641	17	176	54	45	320	305	123	38	183	318	227	16
115984	noncoding		CPn_0094/CPn_0095	No	66	236	92	61	41	552	13	181	30	29	114	202	79	43	161	297	254	9
119428	syn	CPn_0096		Yes	158	333	54	35	36	2738	14	81	39	26	43	138	77	57	191	167	200	34
121035	non-syn	CPn_0096		Yes	130	236	47	54	28	1236	13	246	20	24	52	195	96	53	199	188	226	13
121065	non-syn	CPn_0096		No	123	196	56	47	32	1091	13	270	22	27	64	180	90	36	216	179	213	23
121069	non-syn	CPn_0096		No	119	200	59	49	32	1051	14	275	19	30	65	183	90	34	226	180	210	26
121075	non-syn	CPn_0096		No	124	197	66	51	35	969	16	281	20	30	55	181	88	35	223	178	213	22
121179	non-syn	CPn_0096		No	93	270	64	43	29	1260	NA	303	28	23	71	238	69	42	176	258	244	21
122506	syn	CPn_0096		Yes	105	164	94	40	43	617	9	183	29	40	113	69	74	56	214	68	283	22
122639	non-syn	CPn_0096		No	111	196	62	52	48	844	8	204	44	42	117	76	109	58	225	45	206	21
122659	syn	CPn_0096		Yes	103	185	62	47	49	778	10	207	43	41	113	92	113	58	224	54	215	16
124514	noncoding		CPn_0096/CPn_0097	No	171	199	61	62	15	1598	11	99	19	12	70	172	108	43	174	212	237	18
125116	non-syn	CPn_0097		No	167	216	82	46	64	499	NA	209	32	39	138	126	45	49	167	90	238	18
125117	non-syn	CPn_0097		No	167	216	87	46	66	499	3	208	32	40	141	124	45	52	166	90	240	17
126105	non-syn	CPn_0098		Yes	250	239	79	59	45	2003	6	198	28	28	104	49	104	24	206	30	233	8
126420	non-syn	CPn_0098		Yes	230	180	42	63	15	1543	9	193	24	21	35	170	88	44	236	175	254	13
127615	non-syn	CPn_0099		Yes	146	296	68	69	26	1853	7	96	23	35	51	147	59	35	198	204	235	15
127818	non-syn	CPn_0099		Yes	124	256	89	53	45	2310	9	137	37	47	103	59	49	44	184	63	325	7
127871	noncoding		CPn_0099/CPn_0100	Yes	85	225	65	57	45	2095	10	163	47	22	127	44	45	42	156	29	296	7
129315	syn	CPn_0101		Yes	117	137	78	54	36	853	8	24	51	28	141	212	89	38	73	295	235	22
130233	syn	CPn_0102		No	98	174	81	49	32	1532	9	168	23	29	102	61	67	37	152	63	246	14
132255	non-syn	CPn_0103		Yes	101	78	99	56	55	1036	9	129	50	41	111	135	88	45	159	159	286	26
132325	syn	CPn_0103		Yes	96	106	75	67	76	635	13	161	49	29	150	136	91	57	126	166	243	15
134203	syn	CPn_0105		No	191	61	61	55	45	1752	6	157	34	27	71	80	109	43	109	51	204	31
134808	non-syn	CPn_0105		Yes	99	177	83	51	40	148	6	236	20	27	127	102	80	40	172	100	300	5
135616	non-syn	CPn_0106		Yes	125	266	82	41	64	708	12	173	41	40	113	126	21	22	104	130	263	20
139804	non-syn	CPn_0109		No	139	285	72	54	30	532	10	136	26	41	59	23	55	44	157	21	309	15
141047	non-syn	CPn_0109		Yes	58	112	86	57	34	1279	12	105	30	33	77	103	51	69	196	125	166	7
142200	non-syn	CPn_0110		Yes	82	225	92	54	50	1203	7	85	37	29	104	112	69	42	153	159	222	11
143036	syn	CPn_0110		Yes	74	291	126	52	68	1780	12	79	37	39	140	83	75	26	171	65	177	23
143180	syn	CPn_0110		No	63	292	92	49	48	1597	12	152	38	42	139	136	114	30	150	110	239	35
143182	non-syn	CPn_0110		No	64	293	87	49	45	1599	12	158	39	43	139	135	115	31	148	113	244	33
144921	non-syn	CPn_0112		Yes	159	253	49	39	25	761	18	162	18	16	46	112	79	34	92	187	213	8
146766	syn	CPn_0114		Yes	90	214	88	45	95	895	16	34	34	39	119	31	112	45	201	25	152	22
147783	non-syn	CPn_0115		Yes	127	124	55	32	40	956	12	208	15	33	52	383	55	56	187	542	121	22
150206	syn	CPn_0118		Yes	132	259	95	39	41	754	10	190	34	34	97	137	109	59	211	191	156	18
151104	syn	CPn_0119		Yes	128	204	100	45	54	863	8	127	27	29	102	192	64	52	169	229	268	23
152582	non-syn	CPn_0122		Yes	163	309	88	41	42	251	NA	155	29	51	138	108	71	37	182	110	274	20
153338	non-syn	CPn_0122		Yes	147	236	84	48	45	2428	11	183	31	25	92	129	77	49	157	158	204	41
155455	non-syn	CPn_0123		No	114	173	65	51	33	1232	15	177	27	42	88	123	116	54	130	166	297	15
155460	non-syn	CPn_0123		No	108	172	72	48	36	1232	13	183	28	38	82	130	113	53	126	168	296	14
155823	syn	CPn_0123		Yes	107	320	81	53	36	1216	6	95	25	24	46	148	74	49	215	157	235	NA
157317	non-syn	CPn_0124		Yes	98	177	92	34	56	597	6	59	23	34	97	151	79	45	48	186	184	13
158572	non-syn	CPn_0125		No	138	197	93	43	37	1399	12	82	54	38	107	171	60	36	115	196	199	21
158743	noncoding		CPn_0125/CPn_0126	No	98	211	84	34	24	1314	16	87	24	34	59	165	77	37	194	218	227	13
159270	syn	CPn_0126		Yes	120	235	96	26	46	660	10	210	29	31	68	65	41	59	150	56	53	11
161071	non-syn	CPn_0126		Yes	84	167	55	43	20	1032	4	95	22	27	68	190	76	44	190	190	237	21
161562	syn	CPn_0127		Yes	51	122	75	32	50	922	10	223	65	31	102	38	54	33	183	22	179	46
162236	noncoding		CPn_0127/CPn_0128	Yes	73	182	56	27	47	1104	5	127	52	37	129	240	142	51	139	364	246	14
163467	non-syn	CPn_0129		Yes	144	36	124	45	48	653	9	158	38	41	201	341	123	44	133	434	260	11
163483	non-syn	CPn_0129		Yes	139	47	117	48	47	598	12	165	33	31	220	367	126	43	137	444	243	16
*163750	non-syn	CPn_0130		Yes	139	234	74	45	36	170	4	103	18	17	95	374	108	32	206	563	221	14
164086	non-syn	CPn_0130		Yes	84	171	55	23	23	326	5	184	19	9	63	172	40	55	221	184	207	9
164360	noncoding	CPn_t04		No	66	126	75	57	30	1316	15	241	13	29	42	128	26	59	221	104	189	13
164362	noncoding	CPn_t04		No	66	126	74	58	30	1324	16	246	17	27	44	129	26	57	220	105	185	15
164363	noncoding	CPn_t04		No	66	126	75	62	32	1308	16	244	17	25	45	127	26	58	214	110	182	17
166334	non-syn	CPn_0132		Yes	133	215	36	40	21	1142	18	150	24	25	47	88	73	65	139	94	303	26
166915	syn	CPn_0133		Yes	170	145	69	14	59	1729	12	70	29	34	76	158	51	58	171	186	143	28
170805	syn	CPn_0136		Yes	121	175	75	62	57	1638	14	181	47	34	80	354	94	57	103	472	184	11
172316	noncoding		CPn_0137/CPn_0138	No	118	199	99	80	67	1116	11	207	29	50	163	237	88	29	174	305	279	9
173251	non-syn	CPn_0138		Yes	123	210	85	43	48	795	6	185	51	46	71	94	12	40	220	129	190	26
175578	syn	CPn_0141		Yes	113	262	79	19	34	1010	10	123	20	37	58	245	56	22	132	311	237	17
176152	noncoding		CPn_0142/CPn_0143	No	101	199	67	47	32	2761	3	148	20	29	75	157	85	45	167	192	147	14
184191	non-syn	CPn_0148		Yes	65	110	64	50	42	1414	12	113	25	23	63	80	106	37	183	92	147	11
184771	non-syn	CPn_0148		No	216	287	53	32	21	139	11	203	11	18	35	53	36	52	245	48	180	18
185388	non-syn	CPn_0148		Yes	152	46	85	38	67	1295	15	83	42	49	191	205	40	6	91	166	218	24
187391	syn	CPn_0149		Yes	199	243	94	55	62	1224	4	128	53	43	109	194	109	35	181	251	178	15
191347	syn	CPn_0150		Yes	141	275	76	52	56	128	4	152	28	25	117	165	73	38	160	261	122	20
191806	non-syn	CPn_0150		Yes	126	259	86	69	71	1544	8	216	34	48	93	180	55	52	161	249	243	14
191871	syn	CPn_0150		Yes	78	266	89	56	80	1734	6	223	58	42	114	107	78	56	193	125	294	20
192029	non-syn	CPn_0150		No	34	112	104	46	64	1811	6	212	47	53	112	125	90	49	205	133	323	10
192201	syn	CPn_0150		Yes	25	110	102	58	32	2357	9	184	36	38	121	135	100	58	188	111	276	12
194797	syn	CPn_0152		Yes	103	163	70	42	54	1098	5	87	29	31	126	127	71	65	117	102	245	25
194943	non-syn	CPn_0152		Yes	85	233	89	44	53	844	14	77	50	30	122	116	59	50	154	109	249	20
195783	syn	CPn_0153		Yes	87	262	61	57	31	1917	15	159	29	29	41	79	110	49	138	63	270	20
198301	non-syn	CPn_0154		Yes	71	232	93	66	47	1094	4	269	39	26	116	184	76	27	228	276	195	10
198973	non-syn	CPn_0154		Yes	134	272	62	22	70	904	6	169	42	51	84	301	85	38	233	361	287	20
199277	noncoding	CPn_t05		No	110	231	72	52	43	1618	4	181	34	31	81	376	69	40	141	411	118	6
199278	noncoding	CPn_t05		No	110	233	70	51	43	1600	4	180	34	31	82	379	69	42	138	416	114	6
199713	noncoding		CPn_0155/CPn_0156	Yes	126	191	31	55	13	1461	5	110	20	27	65	182	85	39	152	264	299	10
200100	syn	CPn_0156		No	97	243	52	59	42	1577	14	149	25	19	30	170	49	43	194	219	250	10
200160	noncoding		CPn_0156/CPn_0157	No	72	269	67	65	41	1562	7	79	37	17	47	157	53	52	187	215	237	9
201347	syn	CPn_0158		Yes	64	171	68	62	24	698	14	28	24	30	58	148	38	44	144	170	187	11
204104	syn	CPn_0161		Yes	244	127	67	39	42	1228	4	130	36	35	75	114	67	19	119	84	140	32
205949	noncoding		CPn_0162/CPn_0163	Yes	139	281	52	40	28	1914	4	107	31	12	84	137	48	39	156	154	113	22
206221	non-syn	CPn_0163		Yes	202	181	75	34	62	2634	9	190	54	28	69	93	46	60	148	95	139	7
207175	non-syn	CPn_0165		Yes	129	185	68	57	28	1110	8	101	31	16	34	113	46	13	73	114	205	16
207633	non-syn	CPn_0166		No	155	249	91	43	26	690	NA	75	19	24	89	88	26	38	215	93	229	13
207983	syn	CPn_0167		Yes	145	218	32	41	20	1107	9	212	14	5	46	85	53	30	87	55	165	14
207995	syn	CPn_0167		Yes	143	198	27	47	17	1053	10	205	17	4	38	83	60	35	79	46	174	24
209295	syn	CPn_0169		Yes	198	98	91	24	44	233	12	33	17	37	125	32	94	49	41	17	195	7
209566	noncoding		CPn_0169/CPn_0170	Yes	135	136	48	20	16	362	18	40	25	27	68	66	89	50	115	42	112	4
214703	syn	CPn_0174		Yes	94	78	81	37	44	500	10	254	27	29	125	220	49	42	212	243	154	19
214785	noncoding		CPn_0174/CPn_0175	Yes	75	66	39	43	29	733	12	260	20	27	112	181	67	35	131	196	140	15
215297	syn	CPn_0176		Yes	99	273	83	45	38	679	9	51	29	29	66	239	42	32	77	317	200	18
216469	non-syn	CPn_0176		Yes	116	128	78	33	59	174	5	80	30	27	77	134	54	50	107	114	201	22
217738	noncoding		CPn_0177/CPn_0178	Yes	140	228	67	21	29	185	12	88	23	27	73	78	84	32	120	71	121	22
217891	syn	CPn_0178		Yes	149	268	76	30	38	214	10	105	27	22	68	80	69	35	118	64	97	16
218389	syn	CPn_0179		Yes	171	153	81	46	42	604	8	63	22	34	96	77	76	40	192	51	205	25
218718	syn	CPn_0180		Yes	155	57	57	37	48	1541	11	200	34	34	57	124	69	32	110	90	175	NA
219927	non-syn	CPn_0182		Yes	124	98	77	28	48	161	8	106	37	33	110	59	22	35	190	57	164	31
221989	non-syn	CPn_0185		No	49	232	55	56	43	1406	8	141	36	29	32	90	67	47	236	110	174	14
222006	non-syn	CPn_0185		No	39	241	77	53	53	1532	7	156	40	32	37	100	52	56	240	101	178	12
222018	non-syn	CPn_0185		No	29	250	68	56	47	1628	10	170	41	32	45	113	45	55	229	88	187	7
224691	non-syn	CPn_0187		No	77	188	79	65	39	1406	11	46	27	37	40	81	110	47	143	47	287	14
224720	non-syn	CPn_0187		No	79	180	57	61	33	919	12	55	22	35	50	54	95	44	140	60	266	13
225263	syn	CPn_0188		No	77	140	48	44	3	536	3	160	7	19	49	16	55	50	250	10	163	32
225451	non-syn	CPn_0188		No	78	141	28	27	28	657	10	319	24	21	33	49	74	39	222	98	189	21
225515	syn	CPn_0188		No	92	155	68	30	25	658	8	286	14	27	9	113	70	28	177	141	191	24
225519	non-syn	CPn_0188		No	91	149	71	29	24	676	7	282	15	24	7	115	65	25	172	143	186	30
225520	non-syn	CPn_0188		No	92	149	70	31	25	681	7	278	14	26	7	116	66	28	171	146	184	33
226502	non-syn	CPn_0189		Yes	107	223	68	26	21	738	9	128	24	35	130	322	76	39	100	277	140	11
226922	non-syn	CPn_0189		No	88	132	47	29	20	452	7	34	31	32	38	60	62	35	116	85	97	19
226928	non-syn	CPn_0189		No	88	126	51	27	24	447	7	31	36	30	41	62	63	38	118	95	95	21
226935	non-syn	CPn_0189		No	79	123	52	27	30	440	7	29	43	32	43	67	59	37	127	100	99	19
226948	syn	CPn_0189		No	89	121	60	23	34	454	7	24	36	20	58	75	73	47	129	120	95	23
226951	syn	CPn_0189		No	86	118	56	24	36	471	7	23	36	19	57	77	75	48	133	124	95	19
226957	syn	CPn_0189		No	85	117	66	27	40	478	9	21	39	17	50	74	74	49	136	124	87	19
226958	non-syn	CPn_0189		No	85	114	64	27	42	475	9	21	39	18	51	74	73	48	138	124	86	18
227034	non-syn	CPn_0189		No	99	110	62	39	35	899	7	29	20	27	50	103	47	33	130	96	66	21
227056	non-syn	CPn_0189		No	108	143	68	42	23	953	7	52	29	29	64	137	56	29	138	100	69	22
227057	non-syn	CPn_0189		No	109	143	69	42	22	956	7	52	30	28	67	134	56	28	136	99	68	22
227768	non-syn	CPn_0189		Yes	103	151	82	53	37	479	10	272	32	35	93	29	50	48	139	47	251	16
228262	syn	CPn_0189		Yes	114	146	43	22	31	1123	13	59	27	29	65	200	90	63	95	341	239	18
229466	non-syn	CPn_0189		Yes	51	154	73	40	53	590	9	133	31	30	92	54	78	39	120	52	67	5
229885	noncoding		CPn_0189/CPn_0190	No	53	201	72	66	21	308	7	84	22	14	86	171	94	26	126	145	141	17
230176	syn	CPn_0190		Yes	63	275	9	44	9	1247	15	98	11	15	47	117	63	36	178	158	201	24
230747	non-syn	CPn_0190		Yes	25	160	68	39	68	1179	11	146	42	29	82	67	12	30	148	54	159	22
231993	syn	CPn_0192		No	121	156	88	31	32	323	10	33	36	35	165	101	119	34	153	74	194	21
232037	non-syn	CPn_0192		No	97	128	87	32	43	328	8	58	34	28	162	63	103	37	154	120	236	23
232131	syn	CPn_0192		Yes	106	131	65	35	22	216	12	88	29	25	106	143	125	53	151	65	182	21
235302	syn	CPn_0195		Yes	142	192	81	50	50	1080	20	255	42	34	73	199	58	31	158	155	202	20
239057	noncoding		CPn_0197/CPn_0198	Yes	97	165	67	48	28	589	12	101	21	5	89	144	95	58	104	123	171	9
239760	non-syn	CPn_0198		No	98	44	77	35	34	1080	10	176	26	26	165	108	35	45	219	35	226	18
240063	non-syn	CPn_0198		Yes	133	122	49	47	21	1126	4	242	22	30	62	20	48	36	205	50	207	16
241297	non-syn	CPn_0199		Yes	75	324	31	40	16	607	11	200	46	30	41	178	57	40	161	162	193	17
242319	syn	CPn_0200		Yes	73	115	60	59	52	2772	4	97	34	43	130	110	93	32	89	106	144	15
242452	non-syn	CPn_0200		No	116	99	78	53	62	2446	3	121	48	41	68	108	97	23	52	101	218	14
244800	noncoding		CPn_0202/CPn_0203	Yes	136	163	51	29	21	1270	9	181	13	25	64	104	85	44	179	195	168	11
244976	noncoding		CPn_0202/CPn_0203	Yes	149	169	39	11	26	704	16	158	15	25	43	182	79	57	221	313	169	12
245924	syn	CPn_0204		Yes	72	172	75	46	14	460	8	156	30	16	48	240	20	70	182	277	208	30
246099	noncoding		CPn_0204/CPn_0205	No	124	194	63	40	19	681	NA	161	15	20	52	300	15	51	155	371	245	36
246179	non-syn	CPn_0205		No	94	192	64	44	20	1135	3	156	11	14	51	279	24	53	124	236	233	24
246208	non-syn	CPn_0205		Yes	102	200	61	40	14	1259	4	141	9	13	41	256	31	48	94	239	221	16
247884	non-syn	CPn_0207		Yes	146	146	111	52	56	967	13	38	32	68	159	29	83	50	48	19	268	44
251112	non-syn	CPn_0209		No	74	30	122	44	24	657	8	129	13	14	126	347	94	27	195	674	181	19
251859	non-syn	CPn_0210		Yes	91	206	76	60	53	601	7	170	32	34	89	84	44	39	225	143	199	8
252171	syn	CPn_0210		Yes	139	104	65	61	25	638	4	245	31	36	81	172	64	37	177	239	299	21
252478	syn	CPn_0211		Yes	100	207	74	52	32	154	5	143	30	48	60	130	56	26	178	223	291	24
254235	syn	CPn_0213		No	116	149	47	72	26	1220	13	128	36	11	94	112	49	45	109	144	165	14
254352	noncoding		CPn_0213/CPn_0214	No	70	163	52	57	12	1061	6	81	21	9	77	156	47	58	71	85	220	8
256692	non-syn	CPn_0215		No	173	43	60	42	41	236	10	117	37	32	72	144	102	3	77	142	170	10
256785	syn	CPn_0215		No	137	65	68	44	29	206	20	70	23	30	72	142	99	20	68	92	201	13
257153	noncoding		CPn_0215/CPn_0216	Yes	111	312	58	21	30	232	19	56	28	19	36	25	28	48	104	30	153	25
*259066	noncoding		CPn_0218/CPn_0219	Yes	120	295	91	37	50	1117	7	143	37	17	93	71	61	25	109	57	88	14
*259084	noncoding		CPn_0218/CPn_0219	Yes	128	264	87	34	48	1191	5	134	30	15	99	67	67	35	112	60	82	15
*259086	noncoding		CPn_0218/CPn_0219	Yes	130	262	89	33	51	1184	5	132	28	15	94	66	67	36	117	56	82	15
259734	syn	CPn_0219		Yes	131	188	63	29	48	1393	6	123	34	36	55	166	51	39	144	81	103	24
260361	syn	CPn_0219		Yes	107	169	101	53	58	3269	6	125	38	39	107	120	74	35	123	109	275	21
260498	noncoding		CPn_0219/CPn_0220	Yes	91	221	77	31	33	937	3	115	36	20	142	139	83	16	130	39	202	23
260570	noncoding		CPn_0219/CPn_0220	Yes	106	234	80	37	38	479	NA	100	27	16	118	99	99	34	184	108	212	19
260600	noncoding		CPn_0219/CPn_0220	No	129	214	69	31	31	372	NA	103	32	15	115	57	79	38	140	98	195	12
260601	noncoding		CPn_0219/CPn_0220	No	128	215	70	31	30	364	NA	103	31	15	112	58	80	36	140	99	195	13
261560	noncoding		CPn_0220/CPn_0221	Yes	82	201	65	27	22	1032	7	149	18	14	79	135	5	50	195	120	200	26
262290	noncoding		CPn_0221/CPn_0222	Yes	116	175	62	35	40	1350	10	254	40	26	90	122	30	46	53	177	211	7
263038	non-syn	CPn_0223		No	94	170	63	49	35	353	5	188	21	11	72	208	52	55	79	244	205	28
265051	syn	CPn_0227		Yes	66	67	86	6	41	992	6	24	26	15	94	88	88	42	93	139	205	15
265264	syn	CPn_0227		No	142	104	72	25	41	822	7	85	45	27	90	161	81	41	145	162	208	16
266174	noncoding		CPn_0228/CPn_0229	Yes	96	97	68	40	49	718	13	161	25	16	129	75	73	58	178	60	154	40
266186	noncoding		CPn_0228/CPn_0229	No	89	101	71	36	46	642	10	167	24	16	129	65	73	61	174	57	139	36
266591	syn	CPn_0229		No	115	303	50	24	29	705	11	165	28	28	47	80	63	57	158	159	171	27
269963	non-syn	CPn_0232		Yes	121	124	57	50	24	677	12	77	13	17	70	346	102	42	168	389	211	17
270554	syn	CPn_0234		No	136	232	40	31	20	1676	10	132	18	13	34	103	60	44	196	147	234	9
271946	syn	CPn_0235		Yes	55	265	40	48	45	1589	12	111	34	29	78	211	59	50	52	232	298	22
272991	non-syn	CPn_0236		Yes	105	73	93	36	54	73	7	180	27	28	192	42	91	39	75	24	209	27
274917	syn	CPn_0238		Yes	127	171	69	20	21	1387	16	164	14	15	60	116	45	36	205	171	166	14
276022	non-syn	CPn_0239		No	131	191	75	41	65	493	8	212	39	23	114	164	91	41	134	267	218	22
276035	non-syn	CPn_0239		No	140	186	73	44	58	595	13	201	29	25	105	167	93	44	131	265	220	22
277513	non-syn	CPn_0240		Yes	113	38	101	64	52	1034	8	127	50	40	188	101	43	33	183	94	270	14
277953	noncoding		CPn_0240/CPn_0241	No	109	366	91	70	45	1387	13	178	39	23	135	54	139	31	97	136	276	29
278217	non-syn	CPn_0241		No	54	312	63	42	13	1425	11	141	6	NA	126	120	131	10	101	150	275	20
279986	noncoding		CPn_0242/CPn_0243	Yes	82	246	87	39	33	1074	9	84	35	25	74	295	73	34	85	644	159	3
280723	noncoding		CPn_0243/CPn_0244	Yes	88	161	68	57	26	1001	5	270	33	8	68	142	70	49	159	53	226	14
281695	syn	CPn_0245		Yes	48	65	68	77	40	1896	5	92	37	31	107	257	17	35	101	230	168	10
282059	non-syn	CPn_0245		Yes	118	108	65	77	56	744	10	91	45	32	65	152	68	36	73	111	229	9
283056	syn	CPn_0247		Yes	170	232	36	60	14	107	15	84	24	31	21	16	100	55	232	14	125	14
284905	non-syn	CPn_0249		Yes	55	302	48	14	48	903	11	46	26	40	64	139	63	38	97	194	232	13
285155	syn	CPn_0249		Yes	133	238	67	55	33	1289	7	81	32	23	76	266	65	50	139	180	63	7
286175	non-syn	CPn_0251		No	163	84	53	53	27	2321	11	168	18	18	57	71	52	47	137	143	182	26
286176	syn	CPn_0251		No	163	85	55	53	27	2334	12	168	18	18	58	74	52	48	139	142	184	25
287109	syn	CPn_0251		Yes	49	216	65	41	66	446	10	83	28	32	87	159	19	43	144	107	208	28
287580	noncoding	CPn_0252		No	115	186	87	34	31	601	7	75	27	32	80	101	45	27	61	26	178	22
288200	noncoding	CPn_0253		Yes	117	148	122	42	64	897	7	30	57	43	120	90	69	39	98	100	173	37
289287	noncoding		CPn_0254/CPn_0255	Yes	53	202	138	33	71	604	7	134	31	25	251	25	87	47	161	55	253	10
289592	non-syn	CPn_0255		Yes	41	23	88	32	44	534	5	140	47	35	128	84	81	35	227	69	219	7
290198	noncoding		CPn_0255/CPn_0256	No	83	314	70	25	13	3466	12	264	12	11	147	164	41	44	144	112	141	31
291641	non-syn	CPn_0257		Yes	46	32	50	44	54	2206	11	103	38	29	96	114	83	32	144	246	184	20
295048	noncoding		CPn_0261/CPn_0262	No	153	209	84	23	43	790	NA	173	32	32	70	180	11	36	42	102	247	11
295258	syn	CPn_0262		Yes	213	114	62	23	31	1073	5	70	17	17	125	51	24	34	136	118	174	18
297188	syn	CPn_0264		Yes	80	132	62	48	43	1331	6	150	25	29	125	35	100	41	206	21	271	23
298734	noncoding		CPn_0265/CPn_0266	No	91	195	34	25	17	389	14	236	9	11	70	236	50	46	143	136	121	15
299587	non-syn	CPn_0266		Yes	84	221	24	31	40	172	9	126	29	31	29	301	15	30	104	268	105	42
300901	syn	CPn_0267		Yes	95	316	109	41	68	1022	9	21	66	46	131	80	54	42	52	75	219	13
303202	non-syn	CPn_0270		Yes	148	129	94	53	50	1272	8	307	41	32	55	63	82	50	172	18	175	14
306125	syn	CPn_0274		No	81	62	94	57	68	1773	5	88	31	27	129	156	55	44	167	177	201	22
306188	syn	CPn_0274		No	88	61	125	68	50	1871	7	85	44	54	95	155	120	37	208	205	227	26
306679	syn	CPn_0274		Yes	203	191	77	34	37	498	3	150	33	33	124	22	101	33	117	5	260	23
307660	non-syn	CPn_0274		Yes	27	294	90	27	65	487	4	173	43	36	100	121	81	44	228	143	188	10
308003	syn	CPn_0274		Yes	172	149	89	45	51	104	9	188	36	43	113	78	52	45	186	33	209	12
312753	syn	CPn_0278		Yes	52	164	88	56	38	243	7	116	32	32	56	148	82	38	199	203	165	22
314312	non-syn	CPn_0280		Yes	110	244	40	31	32	719	7	84	43	33	37	36	82	49	125	58	164	21
314774	noncoding		CPn_0280/CPn_0281	Yes	80	162	54	52	33	2318	12	131	24	22	77	118	24	52	86	232	140	19
315116	syn	CPn_0281		Yes	106	97	28	53	20	1911	7	132	6	8	60	168	35	43	175	61	175	19
316651	non-syn	CPn_0282		No	64	200	98	37	63	1014	14	94	41	26	136	270	109	44	120	106	215	25
318360	non-syn	CPn_0283		Yes	155	266	81	45	54	1161	4	184	22	28	79	18	108	30	207	42	185	17
318560	syn	CPn_0284		No	159	215	80	48	32	902	6	164	21	16	102	61	71	44	158	107	185	8
320635	noncoding		CPn_0285/CPn_0286	Yes	111	292	58	33	44	1389	13	148	31	34	91	251	49	51	94	162	88	26
320642	noncoding		CPn_0285/CPn_0286	Yes	113	302	53	31	46	1360	13	130	24	33	93	249	50	48	94	157	91	28
321622	syn	CPn_0286		Yes	142	85	80	47	46	712	8	97	43	42	149	94	71	28	133	74	234	17
323068	non-syn	CPn_0287		Yes	96	165	67	18	32	587	4	146	28	46	82	108	69	63	235	55	262	17
325837	non-syn	CPn_0289		Yes	105	211	124	57	52	367	14	161	51	21	136	126	59	49	178	112	180	14
326460	non-syn	CPn_0289		Yes	141	83	46	45	33	611	12	71	40	38	47	104	122	42	56	156	191	9
326721	non-syn	CPn_0289		Yes	146	66	62	47	32	345	14	62	24	22	76	98	68	38	88	117	154	17
327057	non-syn	CPn_0290		Yes	120	134	60	28	50	1335	NA	64	45	22	71	163	39	51	136	154	255	33
328330	non-syn	CPn_0290		Yes	73	150	57	59	68	150	14	66	38	37	129	190	41	29	136	252	216	30
329607	non-syn	CPn_0292		Yes	68	117	85	24	67	121	14	87	65	41	180	153	41	40	169	157	230	11
330413	syn	CPn_0293		Yes	50	210	44	46	21	1958	16	190	15	14	67	113	144	37	179	142	81	31
331095	non-syn	CPn_0293		Yes	113	229	57	32	38	2247	6	56	28	32	82	111	43	35	191	210	237	29
332789	noncoding		CPn_0293/CPn_0294	No	159	130	97	64	24	1208	7	58	23	18	100	231	104	38	162	474	168	11
335461	syn	CPn_0297		Yes	42	194	80	47	58	1197	9	16	39	33	74	214	135	32	81	175	277	45
335598	non-syn	CPn_0297		No	26	110	110	21	53	1039	13	14	35	42	70	172	113	33	96	274	268	33
336722	noncoding		CPn_0298/CPn_0299	Yes	107	223	107	76	65	1111	6	166	45	40	175	19	69	45	203	25	203	9
338452	non-syn	CPn_0300		Yes	150	261	29	17	16	633	11	151	22	23	35	80	49	36	265	125	220	14
339300	syn	CPn_0300		Yes	107	158	98	16	54	255	6	155	26	24	196	87	19	64	101	182	101	17
340155	syn	CPn_0300		Yes	178	194	57	57	36	1514	16	75	31	13	102	210	63	35	76	172	142	18
342193	non-syn	CPn_0303		No	103	219	101	51	10	1195	6	120	9	7	152	208	63	48	132	269	193	13
344435	syn	CPn_0305		Yes	142	282	77	38	43	2081	18	154	31	35	95	78	67	40	127	73	146	21
347996	syn	CPn_0307		Yes	32	313	91	38	29	412	11	167	28	24	79	268	37	54	188	306	187	14
348730	non-syn	CPn_0307		Yes	143	226	116	29	87	249	7	226	43	41	125	102	61	23	160	142	228	29
349584	syn	CPn_0308		No	170	210	26	55	62	1301	15	127	30	37	27	270	126	48	74	301	184	27
352127	non-syn	CPn_0310		Yes	64	161	76	54	39	2679	10	210	39	23	114	278	32	48	128	253	213	15
352131	non-syn	CPn_0310		Yes	66	170	84	50	38	2653	10	210	39	23	121	274	34	46	130	251	217	15
353071	syn	CPn_0310		Yes	96	139	56	37	43	572	5	165	28	29	69	169	47	81	92	208	221	7
353696	non-syn	CPn_0311		Yes	79	164	80	39	21	131	10	50	20	20	86	80	59	22	163	123	124	12
355394	non-syn	CPn_0314		Yes	94	289	84	50	45	1246	18	114	32	42	50	72	48	29	136	98	124	12
358474	non-syn	CPn_0315		No	23	215	78	50	33	506	11	160	28	25	86	65	84	42	149	103	166	15
361041	non-syn	CPn_0317		Yes	112	158	72	56	32	665	9	81	41	34	140	237	97	57	60	203	145	24
361298	syn	CPn_0317		No	101	165	72	62	61	1129	29	71	46	56	107	113	84	58	100	78	150	19
363455	non-syn	CPn_0319		Yes	173	226	71	37	21	470	9	248	27	30	92	166	46	37	201	255	121	22
363534	syn	CPn_0319		Yes	156	171	65	31	45	551	9	281	43	30	82	160	57	33	195	237	113	21
364578	non-syn	CPn_0320		No	68	202	75	17	53	2232	7	243	41	50	94	299	75	45	147	242	135	19
366668	syn	CPn_0322		Yes	171	171	49	63	50	853	5	159	32	35	44	42	82	44	193	35	262	30
370410	non-syn	CPn_0324		Yes	133	184	85	48	68	1132	23	349	57	42	133	146	53	28	283	39	232	23
375238	non-syn	CPn_0329		Yes	78	294	91	52	22	172	13	167	4	13	124	107	97	51	79	145	232	18
377376	syn	CPn_0331		Yes	190	83	71	61	67	2667	18	219	31	36	60	104	28	50	146	164	259	40
378540	non-syn	CPn_0332		No	86	243	113	41	62	1782	18	102	34	40	116	205	84	37	111	240	225	12
378542	non-syn	CPn_0332		No	85	250	113	43	64	1794	18	103	34	40	121	196	80	36	111	238	228	11
380551	syn	CPn_0335		Yes	165	143	95	53	57	1995	11	205	48	56	114	163	23	57	203	178	232	17
381614	syn	CPn_0337		Yes	162	131	79	50	58	348	12	141	37	46	85	189	138	50	82	301	247	21
381704	non-syn	CPn_0337		Yes	146	198	89	52	62	824	5	160	46	40	78	240	149	52	98	291	126	12
382546	non-syn	CPn_0338		No	127	339	89	23	45	1421	7	163	19	27	128	69	92	45	260	119	253	26
382917	non-syn	CPn_0338		Yes	101	310	65	46	36	131	13	196	24	28	69	67	103	74	209	52	160	11
383393	noncoding		CPn_0338/CPn_0339	No	108	288	56	46	39	1525	16	287	32	35	85	126	57	39	166	236	288	35
383395	noncoding		CPn_0338/CPn_0339	No	109	293	57	47	39	1515	18	281	34	37	82	123	51	43	169	239	288	35
383397	noncoding		CPn_0338/CPn_0339	No	107	288	56	50	40	1489	18	284	34	34	80	126	50	45	169	236	293	36
383692	noncoding	CPn_0339		Yes	113	213	82	58	44	232	15	187	23	25	56	152	44	48	223	144	211	16
383928	noncoding	CPn_0339		Yes	77	185	84	52	53	1644	10	150	25	25	68	199	107	52	244	396	242	6
384159	noncoding	CPn_0340		Yes	77	205	64	70	43	1855	13	182	34	38	65	332	97	57	213	425	241	27
384279	noncoding	CPn_0341		Yes	107	201	68	62	57	785	14	202	20	31	87	269	112	50	200	436	243	30
384543	noncoding		CPn_0341/CPn_0342	No	102	292	54	47	54	3545	12	218	35	46	79	305	62	57	150	312	250	27
384765	noncoding	CPn_0342		Yes	175	282	89	33	40	3900	12	210	10	24	48	174	60	50	104	111	255	14
385154	noncoding	CPn_0343		Yes	140	290	27	47	22	2385	11	49	39	39	115	163	105	33	204	304	234	14
385628	non-syn	CPn_0344		No	98	224	106	16	81	1764	9	140	40	40	108	215	82	47	172	385	116	34
385670	non-syn	CPn_0344		Yes	75	203	105	19	76	1625	14	158	35	27	122	254	65	51	175	310	112	38
386751	non-syn	CPn_0344		Yes	85	211	85	76	87	3129	6	163	68	47	76	152	73	60	169	137	210	17
387882	non-syn	CPn_0345		Yes	60	51	79	62	48	1105	9	190	27	22	129	167	139	53	177	179	211	9
388435	non-syn	CPn_0345		No	113	172	73	40	51	673	12	127	30	30	88	217	99	68	157	105	300	16
392951	noncoding		CPn_0349/CPn_0350	Yes	116	278	101	59	59	832	7	41	40	30	117	134	78	53	228	156	180	14
394309	non-syn	CPn_0351		No	63	129	58	58	30	1239	6	194	31	23	50	253	7	31	151	349	193	28
395216	syn	CPn_0351		Yes	118	189	99	33	92	1921	6	170	53	29	98	223	44	40	192	224	253	6
396486	non-syn	CPn_0352		No	88	194	44	41	28	445	17	123	18	15	55	139	133	60	116	194	212	12
396594	non-syn	CPn_0352		No	87	226	38	53	25	301	20	99	20	18	56	196	100	50	137	198	190	19
396604	non-syn	CPn_0352		Yes	92	216	42	52	25	304	17	103	18	16	49	198	100	49	129	194	187	19
397658	syn	CPn_0354		No	150	85	19	51	31	1937	14	132	23	14	8	99	28	35	218	71	248	19
397713	non-syn	CPn_0354		No	167	132	29	44	32	2352	12	153	26	25	14	81	27	46	219	50	239	15
397862	syn	CPn_0354		No	119	136	61	57	21	2296	9	133	35	23	28	105	58	20	224	99	228	24
399138	non-syn	CPn_0355		Yes	193	160	66	56	53	1593	11	68	35	39	113	238	64	52	133	233	217	10
399304	non-syn	CPn_0355		No	175	196	74	53	51	1981	14	56	42	31	85	289	40	35	162	164	225	12
399345	non-syn	CPn_0355		No	213	245	75	36	51	1959	17	44	52	35	61	268	49	22	159	136	233	12
399936	noncoding		CPn_0355/CPn_0356	No	111	262	47	22	41	254	16	88	19	27	118	148	46	54	117	85	189	25
400265	syn	CPn_0356		Yes	63	98	57	45	37	642	3	38	18	17	121	40	108	56	149	24	56	31
405182	syn	CPn_0360		Yes	57	261	65	47	59	784	NA	181	62	39	77	97	58	69	240	113	118	16
405572	non-syn	CPn_0361		No	133	75	89	46	43	843	15	276	36	34	112	188	143	35	167	30	202	22
406236	non-syn	CPn_0361		Yes	247	281	90	50	64	900	3	111	40	35	101	139	107	49	179	374	198	37
409242	syn	CPn_0363		Yes	146	123	95	75	51	1791	10	195	32	26	109	223	51	61	212	158	257	27
412048	non-syn	CPn_0366		No	51	157	106	63	22	823	17	240	14	20	196	150	22	38	193	12	248	13
413010	noncoding		CPn_0366/CPn_0367	No	130	56	78	51	27	1060	14	116	36	26	199	219	62	68	91	217	285	34
413687	non-syn	CPn_0367		Yes	151	97	27	52	50	1712	13	10	45	39	51	129	127	26	205	140	279	26
415538	syn	CPn_0369		Yes	73	172	90	62	129	109	24	278	67	53	130	250	85	39	162	433	136	41
416942	noncoding		CPn_0370/CPn_0371	Yes	120	150	92	60	105	857	17	373	52	50	104	143	93	79	164	82	171	22
417407	syn	CPn_0371		Yes	139	171	108	NA	14	714	13	151	18	31	181	88	65	51	231	358	269	17
421395	non-syn	CPn_0375		No	164	274	85	27	21	1959	14	138	18	40	167	141	111	58	212	69	292	16
427015	syn	CPn_0380		No	186	72	79	84	102	249	9	225	67	47	14	190	123	68	234	384	249	39
429299	non-syn	CPn_0381		No	110	196	104	50	105	1778	23	111	49	40	161	149	111	50	225	502	242	26
429741	syn	CPn_0381		Yes	114	138	107	84	97	60	16	179	56	54	205	413	110	50	212	344	208	20
430239	non-syn	CPn_0382		Yes	175	385	107	46	38	1120	6	207	22	19	210	197	138	25	228	184	219	18
430926	syn	CPn_0383		No	92	173	65	60	30	1171	14	237	34	47	94	188	135	57	184	477	214	21
430977	syn	CPn_0383		No	102	218	75	84	38	948	20	237	30	33	101	174	141	58	182	497	230	23
436501	syn	CPn_0388		Yes	175	230	119	81	66	1136	14	223	33	63	92	152	84	62	207	510	329	55
438643	non-syn	CPn_0390		Yes	28	240	71	65	48	3041	12	97	35	26	101	151	109	48	193	266	181	10
438683	syn	CPn_0390		Yes	15	270	88	58	43	2834	20	87	35	28	91	137	113	58	171	293	194	9
438899	syn	CPn_0390		Yes	45	182	79	48	63	2226	19	158	32	44	85	223	120	53	204	199	169	9
440624	syn	CPn_0393		No	118	303	103	47	54	1288	10	217	44	30	111	159	94	44	173	294	154	32
440966	syn	CPn_0394		No	150	258	106	50	44	1038	3	300	48	36	131	342	36	41	158	352	267	39
440967	non-syn	CPn_0394		No	149	255	109	51	45	1048	3	300	51	35	133	344	37	41	155	352	265	38
444910	non-syn	CPn_0397		Yes	158	286	85	58	81	2181	15	146	35	37	119	219	100	32	228	234	280	9
445254	noncoding		CPn_0397/CPn_0398	Yes	71	291	119	56	54	2904	22	187	50	40	155	181	124	45	136	223	270	33
445306	noncoding		CPn_0397/CPn_0398	Yes	88	242	105	53	77	2942	9	247	47	48	147	189	150	50	139	153	246	26
446939	non-syn	CPn_0400		Yes	104	273	130	32	55	1180	11	180	33	37	111	179	28	34	260	112	273	26
451593	syn	CPn_0405		Yes	117	226	79	74	110	1242	12	121	88	83	138	252	112	38	269	189	232	23
457431	syn	CPn_0413		Yes	178	94	99	80	65	1827	15	167	43	35	117	271	86	70	159	450	201	13
458519	non-syn	CPn_0413		Yes	189	251	75	70	40	1157	14	137	28	43	124	121	93	63	238	154	262	20
458944	non-syn	CPn_0413		Yes	213	239	53	104	67	354	18	160	72	32	94	143	110	55	197	69	232	29
459030	syn	CPn_0413		Yes	115	249	58	98	74	481	10	188	91	33	68	107	121	39	227	52	263	23
462310	syn	CPn_0417		Yes	96	338	96	31	38	1154	11	177	33	24	98	287	119	30	193	265	223	19
462380	non-syn	CPn_0417		No	165	270	73	48	43	1574	7	235	31	34	107	206	127	40	153	323	244	54
464357	syn	CPn_0418		Yes	150	177	132	43	61	1421	10	252	27	41	213	123	138	50	193	310	234	17
465768	non-syn	CPn_0419		No	157	152	51	43	63	1453	5	125	30	49	94	251	103	60	202	300	251	22
468901	syn	CPn_0423		No	170	320	62	69	36	2110	7	191	17	28	68	260	90	50	234	168	94	9
471791	syn	CPn_0426		Yes	205	283	68	78	64	1248	13	123	51	50	64	180	72	37	133	88	273	36
472977	syn	CPn_0427		Yes	150	132	91	56	69	2612	13	136	53	47	87	193	88	63	116	116	282	26
477187	syn	CPn_0433		Yes	128	177	111	42	55	1578	13	344	15	34	93	181	117	58	165	163	246	31
477285	syn	CPn_0434		Yes	137	179	86	31	21	1328	12	268	38	17	117	177	103	60	162	177	252	20
479278	non-syn	CPn_0434		Yes	134	82	65	37	34	2088	14	255	19	45	40	95	92	53	213	199	298	26
480231	syn	CPn_0435		No	158	278	100	37	38	867	8	194	32	36	107	206	46	57	146	285	248	7
481412	syn	CPn_0436		No	99	201	90	68	34	1423	18	168	24	36	164	193	89	88	178	203	263	14
481737	noncoding		CPn_0436/CPn_0437	No	152	291	59	63	47	1555	17	253	41	34	53	221	122	46	128	158	325	46
481826	non-syn	CPn_0437		No	123	293	60	71	55	716	13	220	33	34	98	196	125	64	131	301	285	35
482237	non-syn	CPn_0437		Yes	145	306	67	27	54	1051	7	81	46	26	93	72	117	66	162	156	261	18
485722	non-syn	CPn_0439		Yes	148	300	56	44	50	2240	18	102	34	26	91	348	118	40	233	351	204	15
485788	non-syn	CPn_0439		Yes	134	261	64	64	29	1863	16	170	20	23	57	255	123	31	191	383	237	6
486212	syn	CPn_0440		No	46	210	55	56	77	1325	27	174	52	44	78	193	148	50	226	149	227	19
487106	syn	CPn_0441		Yes	153	203	109	49	19	1226	16	240	16	25	136	63	75	57	218	218	292	10
487617	non-syn	CPn_0441		Yes	155	235	80	78	37	1596	18	289	20	22	79	147	120	52	242	262	185	18
488298	non-syn	CPn_0442		Yes	157	123	62	77	17	1688	12	356	13	24	79	220	58	58	195	374	263	35
488858	non-syn	CPn_0443		Yes	105	174	63	67	17	1338	19	184	22	25	45	392	62	72	132	527	266	37
488966	non-syn	CPn_0443		Yes	160	165	66	60	14	936	13	177	11	27	92	381	96	63	165	319	278	26
490015	noncoding		CPn_0443/CPn_0444	Yes	132	199	69	44	64	1519	16	208	29	58	144	337	90	79	122	180	225	26
492316	non-syn	CPn_0444		No	165	245	100	60	89	860	17	258	64	44	125	75	144	54	238	211	295	37
492734	syn	CPn_0444		Yes	71	293	101	72	66	1272	14	175	30	34	147	143	117	62	218	215	262	45
493481	syn	CPn_0444		Yes	140	249	87	48	72	905	12	204	39	43	135	73	142	64	82	372	288	14
497235	non-syn	CPn_0445		Yes	139	180	92	33	56	1238	12	246	53	37	119	358	106	78	252	514	194	19
498154	non-syn	CPn_0446		Yes	186	359	112	61	72	2147	15	351	55	46	182	221	143	61	151	398	232	55
498672	syn	CPn_0446		Yes	165	135	104	56	37	1006	13	164	31	25	127	262	120	43	207	171	233	40
499755	syn	CPn_0446		Yes	242	316	122	78	84	931	13	327	66	46	197	365	123	55	239	475	327	31
501944	syn	CPn_0447		Yes	141	118	109	51	57	647	11	243	51	33	152	288	119	52	227	337	214	58
502409	syn	CPn_0447		Yes	153	266	113	80	67	2201	28	167	32	62	134	295	79	35	262	422	347	14
503564	noncoding		CPn_0447/CPn_0448	Yes	147	308	74	56	127	1977	11	382	62	55	168	255	123	64	235	207	278	30
506320	noncoding	CPn_0449		Yes	196	356	123	78	83	2377	13	239	41	41	109	209	73	63	199	322	267	10
507046	noncoding	CPn_0449		Yes	123	178	112	66	72	1251	21	326	34	43	111	320	44	45	188	420	282	15
509354	syn	CPn_0451		Yes	73	133	117	64	77	2266	16	83	46	58	92	159	72	47	182	223	240	31
515813	syn	CPn_0453		Yes	119	163	98	85	139	1567	14	197	91	57	173	422	156	62	215	402	258	38
516763	syn	CPn_0454		No	121	344	113	46	73	1718	24	229	33	45	142	254	165	64	140	62	228	39
517153	syn	CPn_0454		Yes	83	371	71	28	74	2900	16	121	51	52	167	23	142	39	279	236	206	37
517316	non-syn	CPn_0454		Yes	114	324	72	35	76	2649	12	62	54	59	117	57	137	68	296	357	245	26
519226	noncoding		CPn_0454/CPn_0455	No	88	312	76	61	104	2577	13	316	58	43	176	159	140	47	195	374	235	28
519236	noncoding		CPn_0454/CPn_0455	No	92	300	77	63	97	2560	11	333	59	39	175	151	148	45	197	374	241	28
519299	noncoding		CPn_0454/CPn_0455	Yes	111	257	80	67	103	2487	15	320	63	43	174	170	157	59	231	323	258	31
520157	syn	CPn_0455		Yes	98	437	109	16	67	2060	12	226	51	46	100	379	145	73	214	537	341	23
521331	non-syn	CPn_0456		No	69	369	117	66	65	1806	19	319	42	46	134	432	98	73	246	482	228	27
521429	non-syn	CPn_0456		Yes	73	287	88	60	90	1805	19	323	52	43	87	535	67	66	233	403	225	34
521766	noncoding		CPn_0456/CPn_0457	Yes	104	205	79	61	42	1123	11	376	36	38	131	268	145	50	260	251	306	14
522118	non-syn	CPn_0457		Yes	92	243	59	43	66	2597	11	267	44	37	149	298	139	49	240	258	269	39
522868	non-syn	CPn_0457		Yes	116	306	98	76	73	3431	11	246	38	43	119	342	90	70	165	537	167	11
524188	noncoding		CPn_0457/CPn_0458	Yes	150	347	106	92	64	922	12	323	26	46	112	393	125	58	206	368	286	38
524230	noncoding		CPn_0457/CPn_0458	Yes	155	284	111	73	68	1071	14	278	27	37	123	344	121	28	201	339	234	32
524288	non-syn	CPn_0458		Yes	169	305	86	96	44	1122	17	271	17	37	197	318	138	22	214	336	245	44
525229	syn	CPn_0458		Yes	147	205	61	80	85	2146	8	212	28	57	81	163	112	69	139	221	292	13
525881	non-syn	CPn_0458		Yes	174	254	148	79	61	1952	7	179	52	52	96	353	69	55	243	429	363	30
526136	non-syn	CPn_0458		Yes	158	171	145	89	78	2656	15	173	34	50	150	322	69	76	202	338	255	22
526658	syn	CPn_0459		Yes	211	142	90	103	64	2473	10	254	18	34	192	250	109	14	200	249	284	28
526672	non-syn	CPn_0459		Yes	185	147	88	93	63	2456	11	244	13	30	143	241	100	9	204	272	291	28
527913	syn	CPn_0461		Yes	167	288	86	65	83	2246	11	243	32	45	64	202	117	59	159	399	260	38
528328	non-syn	CPn_0461		No	137	384	97	39	73	547	24	146	43	42	126	306	48	52	232	151	301	49
528640	noncoding		CPn_0461/CPn_0462	Yes	141	293	97	50	67	822	11	145	58	37	110	208	70	53	236	186	284	11
530131	non-syn	CPn_0462		Yes	118	96	137	48	95	2095	7	363	30	50	193	126	127	54	93	178	260	22
532233	non-syn	CPn_0463		Yes	172	282	83	57	67	303	5	218	33	59	120	235	87	46	186	93	239	13
532458	non-syn	CPn_0464		Yes	202	259	82	51	65	829	12	240	22	54	150	176	96	47	79	66	347	9
532899	non-syn	CPn_0465		Yes	119	324	91	83	60	1944	10	240	56	71	118	146	107	68	263	126	251	40
533527	noncoding		CPn_0465/CPn_0466	Yes	82	169	83	44	41	1260	14	246	35	59	166	236	133	70	197	196	292	23
534699	non-syn	CPn_0466		Yes	191	345	85	110	46	1604	19	202	28	31	72	205	95	47	169	9	288	35
536952	non-syn	CPn_0467		No	127	396	84	64	63	1272	8	270	34	40	104	244	124	73	178	165	233	36
539210	non-syn	CPn_0467		Yes	80	355	133	41	67	2775	18	226	64	46	162	242	117	43	264	158	180	17
540171	noncoding	CPn_0468		Yes	103	375	95	69	32	1547	6	322	24	22	203	127	105	51	244	292	271	33
540956	noncoding	CPn_0469		Yes	150	328	90	68	40	1837	18	232	27	36	136	197	158	57	245	314	237	34
543839	non-syn	CPn_0471		Yes	206	287	80	59	71	655	7	256	32	35	116	213	156	54	150	250	177	23
545207	non-syn	CPn_0471		Yes	165	316	143	86	86	1678	38	193	71	49	224	438	84	64	243	530	220	21
545851	syn	CPn_0472		Yes	237	244	98	77	75	1810	10	165	40	34	209	146	80	41	243	165	368	31
546951	non-syn	CPn_0472		Yes	181	83	106	76	74	1768	9	169	45	56	171	158	133	59	174	164	240	20
549022	non-syn	CPn_0473		No	187	303	76	61	76	1032	23	393	58	70	28	78	109	56	211	146	248	18
549023	non-syn	CPn_0473		No	183	301	76	60	72	1035	22	393	56	69	28	78	107	56	214	145	245	15
549045	syn	CPn_0473		No	172	278	87	59	59	1109	19	351	40	69	51	72	110	63	219	132	239	20
549048	syn	CPn_0473		No	173	275	83	60	64	1106	19	340	39	66	52	74	107	61	211	131	239	22
549364	non-syn	CPn_0473		Yes	162	108	123	42	45	1742	16	298	34	56	220	104	140	28	169	291	264	32
550092	syn	CPn_0474		Yes	170	202	91	26	32	1981	19	153	12	6	95	311	38	70	229	408	121	35
555478	non-syn	CPn_0477		Yes	159	203	101	55	64	1428	11	177	38	36	147	186	140	55	126	253	287	31
555801	syn	CPn_0477		Yes	222	304	88	60	37	1594	9	251	69	39	104	196	107	68	269	120	259	36
556327	non-syn	CPn_0478		Yes	197	356	89	69	68	895	7	113	68	37	106	171	122	32	211	445	248	29
558740	syn	CPn_0480		Yes	117	272	108	59	76	707	14	231	64	47	133	324	93	65	185	261	215	16
559415	non-syn	CPn_0481		No	99	252	82	34	91	1432	15	266	53	56	162	282	112	52	262	553	287	24
559925	non-syn	CPn_0481		Yes	172	333	126	71	57	1213	3	175	45	44	197	397	92	42	244	353	242	28
561323	non-syn	CPn_0482		Yes	153	247	100	87	61	1230	19	107	43	55	99	324	113	56	236	262	238	36
561748	noncoding		CPn_0482/CPn_0483	Yes	176	340	83	45	62	2484	11	294	43	45	101	199	132	46	214	241	302	31
561752	noncoding		CPn_0482/CPn_0483	Yes	176	332	78	47	58	2406	12	295	38	43	114	201	133	44	211	238	300	31
563051	non-syn	CPn_0483		Yes	92	295	62	73	119	1309	9	283	48	62	79	78	130	68	248	134	322	13
563279	non-syn	CPn_0483		Yes	122	177	83	87	94	1213	7	114	48	56	122	116	123	78	204	371	274	24
563458	syn	CPn_0483		Yes	213	177	112	88	59	1211	15	222	50	50	178	178	118	76	231	467	338	32
564247	syn	CPn_0483		Yes	121	133	91	64	45	1629	22	165	40	45	116	213	97	61	232	286	271	33
565898	noncoding		CPn_0484/CPn_0485	Yes	178	400	97	73	109	743	12	296	76	45	124	401	71	20	153	244	312	38
566330	noncoding		CPn_0485/CPn_0486	No	121	217	151	46	42	1204	15	118	NA	38	170	214	62	69	233	314	258	19
566479	non-syn	CPn_0486		Yes	62	178	112	46	13	1171	14	67	22	25	191	228	76	52	267	227	252	19
570270	non-syn	CPn_0489		Yes	163	337	110	67	66	2729	19	332	36	39	185	233	23	48	123	190	278	26
576846	non-syn	CPn_0496		Yes	190	331	80	126	69	1686	16	190	48	39	72	168	85	54	256	160	149	21
577181	non-syn	CPn_0496		Yes	153	276	102	111	48	1247	28	159	40	27	93	152	103	77	249	150	87	29
578465	non-syn	CPn_0498		Yes	102	311	69	47	36	2135	20	207	22	41	122	229	146	27	284	318	287	34
580163	non-syn	CPn_0499		Yes	96	269	66	51	87	1472	16	151	67	51	106	313	60	55	212	221	268	35
580477	noncoding		CPn_0499/CPn_0500	No	203	235	119	57	105	1569	18	71	45	43	134	174	136	49	261	323	333	30
580653	noncoding		CPn_0499/CPn_0500	Yes	181	314	128	71	72	1799	16	124	42	48	136	253	120	46	239	263	288	43
581947	non-syn	CPn_0500		No	210	351	94	70	77	1744	21	175	28	60	114	226	144	45	172	143	166	18
582036	non-syn	CPn_0500		No	191	313	114	69	34	1502	10	263	45	49	125	223	141	51	138	155	191	12
582702	syn	CPn_0501		No	166	285	99	50	66	1540	7	157	21	41	118	126	40	70	241	202	315	16
583563	syn	CPn_0501		Yes	150	170	40	64	50	2611	20	274	37	40	70	231	128	66	252	195	207	45
585352	syn	CPn_0503		No	157	288	92	52	63	1792	10	158	52	52	142	196	110	54	250	320	264	16
589132	noncoding		CPn_0505/CPn_0506	Yes	233	215	92	93	102	2347	17	173	86	52	155	395	155	58	249	164	218	16
590929	syn	CPn_0510		Yes	164	367	82	57	44	469	26	244	32	24	128	120	110	42	221	149	303	14
590931	non-syn	CPn_0510		Yes	160	368	81	56	48	471	24	242	29	24	123	117	110	48	216	151	302	15
594475	noncoding		CPn_0512/CPn_0513	Yes	241	375	77	46	62	2194	17	99	51	35	87	360	53	59	185	254	329	27
594687	non-syn	CPn_0513		Yes	160	375	66	40	111	924	18	204	55	60	107	271	98	53	136	285	242	42
595976	non-syn	CPn_0514		Yes	155	238	88	83	37	2298	6	191	24	31	150	338	120	36	203	308	270	15
597660	syn	CPn_0516		Yes	164	314	87	54	50	726	18	204	38	46	112	108	82	21	235	152	160	38
598217	non-syn	CPn_0516		Yes	163	226	82	92	57	890	3	155	34	41	86	155	137	47	287	359	221	35
598465	non-syn	CPn_0516		Yes	214	259	86	55	21	591	9	160	31	41	97	238	155	53	301	247	279	34
598605	syn	CPn_0516		Yes	162	341	65	82	59	850	9	179	48	39	132	260	141	39	254	315	313	9
598758	syn	CPn_0516		Yes	166	380	68	81	79	1253	12	169	39	55	150	226	118	40	210	289	317	15
599436	non-syn	CPn_0517		Yes	163	266	67	62	84	1013	16	368	58	57	181	123	135	61	191	114	335	9
599928	syn	CPn_0518		No	142	237	131	50	83	1271	7	281	45	60	162	199	134	54	212	294	251	27
601263	non-syn	CPn_0519		Yes	251	187	56	58	33	2111	32	278	27	26	71	275	141	58	210	640	275	30
603860	noncoding		CPn_0521/CPn_0522	Yes	168	231	107	69	74	1408	17	233	67	65	162	234	131	60	241	476	236	39
603903	noncoding		CPn_0521/CPn_0522	Yes	147	188	104	82	72	1566	24	241	50	50	165	235	137	53	213	455	229	15
604491	non-syn	CPn_0522		Yes	252	256	103	81	20	1093	9	296	24	41	140	264	86	32	205	410	248	35
604778	non-syn	CPn_0523		Yes	186	309	68	64	40	1694	8	246	49	30	93	302	90	50	158	360	237	36
605710	non-syn	CPn_0524		Yes	169	323	66	52	42	800	22	104	25	18	32	433	141	53	264	360	254	20
606236	noncoding		CPn_0524/CPn_0525	Yes	205	419	88	63	46	1465	13	214	27	44	52	296	43	51	225	431	343	12
608839	non-syn	CPn_0527		Yes	133	269	105	65	57	1765	12	199	25	48	137	314	13	56	217	149	306	46
609292	non-syn	CPn_0527		Yes	280	263	90	109	64	1812	15	96	67	31	107	200	96	29	222	180	293	34
609627	non-syn	CPn_0527		Yes	170	255	125	78	79	1949	NA	168	42	70	82	160	79	74	207	258	237	16
609948	syn	CPn_0528		Yes	128	151	113	81	94	2080	8	150	47	54	109	234	90	67	214	408	284	19
614257	non-syn	CPn_0532		Yes	216	285	57	76	47	1114	23	286	33	26	18	110	152	43	207	252	273	8
614721	noncoding		CPn_0532/CPn_0533	No	185	347	64	58	63	1003	20	301	46	41	57	180	93	45	324	137	279	19
616330	noncoding		CPn_0535/CPn_0536	Yes	206	182	62	56	48	1297	15	172	14	37	96	179	122	47	280	422	233	18
618021	syn	CPn_0537		No	122	331	102	37	87	1008	18	137	30	41	122	443	110	31	141	409	238	16
620063	non-syn	CPn_0539		No	194	268	92	64	58	1782	8	86	42	50	70	57	54	61	202	163	211	23
624087	syn	CPn_0540		Yes	163	366	111	58	91	726	15	99	57	56	200	83	94	59	233	319	306	8
625093	non-syn	CPn_0540		Yes	227	249	85	85	65	1597	14	283	38	40	228	308	132	41	207	69	173	41
627023	noncoding		CPn_t15/CPn_0541	Yes	128	256	106	48	74	2434	15	270	28	28	167	209	107	50	235	410	172	30
627959	non-syn	CPn_0541		Yes	192	154	100	57	76	1791	22	282	44	43	78	107	81	60	310	285	231	35
630182	syn	CPn_0544		Yes	259	265	107	40	60	3117	8	283	43	41	225	295	107	55	253	563	142	26
630567	noncoding		CPn_0544/CPn_0545	Yes	326	365	83	72	57	801	11	187	43	54	112	464	135	46	216	617	263	15
630617	noncoding		CPn_0544/CPn_0545	Yes	311	347	97	72	58	947	20	163	45	51	66	491	130	62	217	658	217	22
633853	syn	CPn_0550		Yes	151	255	76	103	48	2838	18	187	32	44	96	316	93	97	176	511	270	20
633995	non-syn	CPn_0550		No	131	170	109	94	57	1900	27	176	47	47	102	253	99	61	195	354	257	28
633997	non-syn	CPn_0550		No	129	173	108	91	55	1889	28	179	40	45	98	256	96	61	200	353	257	30
635724	non-syn	CPn_0551		No	136	372	79	92	43	221	16	286	51	35	84	178	99	39	180	205	285	21
635725	syn	CPn_0551		No	135	375	75	93	42	224	16	286	52	34	84	177	99	39	178	203	291	20
635728	non-syn	CPn_0551		No	133	364	75	92	43	222	16	288	59	36	95	178	99	39	180	211	287	20
637698	non-syn	CPn_0553		Yes	169	316	92	72	42	985	12	257	32	41	61	275	129	53	225	406	219	44
638624	syn	CPn_0555		Yes	141	404	55	44	45	2407	4	150	28	40	64	206	142	68	194	403	322	28
638909	syn	CPn_0555		Yes	195	267	58	53	32	2119	20	192	40	32	111	163	150	38	187	241	360	18
639237	non-syn	CPn_0555		Yes	123	142	110	62	63	1571	14	269	85	51	86	134	81	43	222	142	323	19
639294	non-syn	CPn_0555		Yes	104	166	100	51	81	1525	27	285	66	36	76	123	53	51	211	91	298	25
639483	syn	CPn_0555		Yes	131	160	159	72	119	3438	19	340	82	49	181	172	51	73	235	127	214	32
641627	non-syn	CPn_0557		Yes	147	212	50	69	20	1805	7	326	19	20	118	320	152	29	148	537	262	40
642993	noncoding		CPn_0557/CPn_0558	Yes	122	163	123	68	77	632	10	177	70	57	198	323	79	82	228	369	284	40
643442	noncoding		CPn_0558/CPn_0559	No	184	234	112	45	70	1657	20	107	45	49	211	354	97	42	265	429	188	22
643529	noncoding		CPn_0558/CPn_0559	Yes	191	316	91	38	56	1519	17	123	51	37	148	288	89	36	209	391	261	15
644494	syn	CPn_0560		Yes	196	103	84	45	73	243	21	277	44	33	35	116	150	17	178	36	264	15
646324	syn	CPn_0561		Yes	183	41	20	49	27	1513	12	173	18	21	90	252	27	56	322	95	292	34
646520	noncoding		CPn_0561/CPn_0562	Yes	159	127	74	39	40	1737	17	210	34	29	35	388	98	62	339	294	311	35
646934	non-syn	CPn_0562		Yes	182	159	72	56	46	2388	18	98	22	31	146	184	127	40	292	446	347	17
648009	non-syn	CPn_0562		Yes	142	354	143	75	75	1167	18	463	63	56	143	149	141	33	114	69	268	40
648192	noncoding		CPn_0562/CPn_0563	Yes	159	349	116	63	105	596	11	322	44	56	192	173	80	34	257	147	317	45
652890	syn	CPn_0564		Yes	212	427	85	58	65	3432	27	138	47	60	87	451	66	62	180	491	206	31
653583	syn	CPn_0564		Yes	158	202	65	73	38	2973	13	268	27	42	77	82	90	36	285	62	299	21
653827	non-syn	CPn_0564		Yes	134	139	126	77	35	2374	14	143	25	49	71	158	57	38	304	184	236	27
653874	syn	CPn_0564		Yes	128	132	89	77	60	2260	8	89	34	47	82	172	49	51	334	191	173	31
656161	syn	CPn_0566		Yes	158	294	73	89	54	1414	21	213	8	35	101	169	65	52	228	57	202	22
660153	syn	CPn_0570		Yes	101	278	95	25	66	1041	8	163	38	39	69	199	93	21	82	210	277	28
661799	syn	CPn_0571		No	205	246	111	104	90	1180	23	52	51	53	224	301	110	81	202	240	206	27
662261	noncoding		CPn_0571/CPn_0572	Yes	194	258	100	57	57	950	16	133	44	54	145	74	84	93	218	215	275	34
662309	noncoding		CPn_0571/CPn_0572	No	119	252	93	49	48	723	14	132	30	44	132	53	77	105	230	184	307	44
662310	noncoding		CPn_0571/CPn_0572	No	119	256	95	48	49	710	14	132	32	46	136	55	77	106	232	186	305	41
663977	syn	CPn_0572		Yes	162	223	96	62	75	1179	15	207	74	58	126	187	141	51	185	48	248	24
665535	syn	CPn_0574		Yes	154	326	163	49	108	1146	17	150	41	57	215	206	123	54	287	235	291	25
666095	non-syn	CPn_0575		No	237	168	71	59	53	2402	15	216	23	44	135	186	135	50	235	236	286	45
666363	syn	CPn_0575		Yes	156	252	101	78	52	2208	14	222	55	34	66	93	129	29	236	222	246	8
667767	noncoding		CPn_0576.2/CPn_0577	Yes	68	202	190	49	118	1049	9	230	49	61	172	145	114	61	275	125	228	34
668400	noncoding		CPn_0577/CPn_0578	No	98	361	30	65	25	588	17	212	29	14	33	248	101	70	261	322	243	22
670314	non-syn	CPn_0580		Yes	140	219	67	62	69	760	13	579	40	67	86	215	54	67	218	97	257	15
671668	non-syn	CPn_0582		Yes	187	473	64	56	59	1628	9	194	52	49	73	396	106	64	224	663	210	19
672163	non-syn	CPn_0582		Yes	82	424	90	42	53	581	14	230	49	36	103	717	84	80	92	705	278	28
673146	non-syn	CPn_0584		No	94	74	65	82	24	3293	13	307	26	38	100	294	137	76	225	428	246	24
674511	non-syn	CPn_0585		Yes	117	273	98	38	52	114	19	98	48	47	101	154	111	61	297	229	280	17
675864	noncoding		CPn_0585/CPn_0586	No	147	238	73	114	83	639	16	254	45	54	255	30	66	74	146	60	145	25
675947	noncoding		CPn_0585/CPn_0586	No	191	154	81	115	61	890	26	284	35	59	165	67	79	67	148	28	253	39
675949	noncoding		CPn_0585/CPn_0586	No	189	151	78	112	59	885	27	278	35	61	168	68	78	68	146	27	263	42
675950	noncoding		CPn_0585/CPn_0586	No	189	151	76	113	60	883	24	278	37	62	168	69	79	68	144	27	264	43
681575	non-syn	CPn_0593		Yes	149	395	92	74	72	953	10	266	48	43	81	254	115	75	276	196	198	35
681781	syn	CPn_0593		Yes	95	331	125	76	95	1595	21	229	33	34	120	261	127	42	210	284	164	32
683094	non-syn	CPn_0594		No	67	205	107	119	51	2117	14	335	30	44	124	506	105	62	252	380	272	22
683800	syn	CPn_0594		Yes	138	250	112	67	71	1155	9	324	61	47	136	264	92	65	190	358	268	37
684312	non-syn	CPn_0594		Yes	78	237	81	52	68	1350	7	259	31	45	154	167	127	62	111	22	252	48
686674	syn	CPn_0597		Yes	199	228	147	76	90	1200	15	267	54	40	205	269	98	38	264	278	197	31
687907	syn	CPn_0597		Yes	53	307	97	97	61	977	6	311	51	51	173	48	95	37	306	50	291	19
689491	syn	CPn_0598		No	121	217	77	69	44	1054	5	306	34	37	125	217	175	67	159	169	153	20
689497	non-syn	CPn_0598		No	124	208	84	69	39	1050	6	309	36	41	120	222	180	66	163	169	159	24
689498	non-syn	CPn_0598		No	123	208	85	68	41	1035	6	309	35	39	123	225	177	66	165	169	162	22
689499	non-syn	CPn_0598		No	124	211	86	64	42	1034	6	303	37	38	114	225	173	69	167	169	161	22
689525	non-syn	CPn_0598		No	155	228	99	61	44	1282	8	302	37	41	137	242	176	64	160	162	162	19
689577	non-syn	CPn_0598		No	167	236	84	53	63	1889	7	341	36	42	102	244	163	63	182	217	198	21
690229	non-syn	CPn_0599		Yes	96	252	80	67	59	993	6	184	40	46	153	337	153	33	259	469	279	18
694965	non-syn	CPn_0603		No	174	507	96	70	32	1692	11	235	36	30	71	448	84	35	275	428	252	5
697559	noncoding		CPn_0606/CPn_0607	Yes	203	390	107	42	53	1283	16	222	27	31	103	205	98	58	182	235	235	16
698665	syn	CPn_0607		Yes	95	98	104	71	61	1064	18	72	32	23	137	283	51	78	139	158	286	25
699002	noncoding		CPn_0607/CPn_0608	Yes	186	192	83	78	28	1827	19	115	23	46	105	280	23	53	153	388	285	22
699463	syn	CPn_0608		No	155	164	75	88	57	2417	10	84	10	40	117	220	88	34	200	199	322	61
699464	non-syn	CPn_0608		No	155	167	77	88	54	2430	10	82	10	39	117	220	91	37	195	198	322	60
701829	non-syn	CPn_0611		No	168	312	75	55	89	990	12	242	47	31	121	184	29	60	239	50	390	30
701911	non-syn	CPn_0611		No	147	279	68	53	64	1102	19	254	36	51	95	135	27	51	202	23	371	8
702220	syn	CPn_0612		Yes	161	293	99	66	45	1814	22	66	36	58	155	140	106	57	221	152	152	17
703065	non-syn	CPn_0612		Yes	158	236	71	55	48	1258	13	235	39	28	91	212	81	52	112	128	208	26
704593	syn	CPn_0612		Yes	83	281	94	62	57	898	19	162	38	50	89	36	87	68	125	123	293	22
707848	non-syn	CPn_0615		Yes	161	258	111	68	82	2575	13	171	32	39	251	219	140	65	143	119	229	29
709267	syn	CPn_0616		Yes	131	404	95	35	53	856	6	57	29	40	105	316	118	60	172	439	272	27
709396	syn	CPn_0616		Yes	106	385	95	39	66	818	12	118	33	24	96	258	115	61	231	519	242	54
710020	syn	CPn_0616		Yes	146	287	92	54	47	2151	15	158	20	35	76	208	137	45	193	312	212	21
710170	noncoding		CPn_0616/CPn_0617	Yes	158	345	42	58	55	1969	12	200	24	43	85	155	133	44	201	386	120	38
711143	syn	CPn_0617		Yes	125	103	144	50	101	1186	14	319	48	66	116	91	156	83	270	108	301	16
712561	syn	CPn_0618		Yes	90	244	100	66	89	263	10	226	43	62	238	244	109	84	200	215	169	13
716972	non-syn	CPn_0623		Yes	50	293	103	49	53	848	12	403	28	41	50	273	139	48	166	372	169	24
718502	non-syn	CPn_0626		Yes	98	413	89	73	47	1567	22	223	35	35	112	152	132	60	191	177	263	40
720078	syn	CPn_0628		Yes	142	196	107	74	46	3179	19	113	46	41	69	263	109	48	203	167	251	12
722892	non-syn	CPn_0632		No	114	232	68	44	43	1884	23	213	25	36	88	431	111	39	164	268	296	24
725283	non-syn	CPn_0637		No	136	178	58	76	36	1407	19	92	27	29	94	201	93	77	182	131	311	23
725916	non-syn	CPn_0639		Yes	120	220	72	41	61	300	11	224	57	35	78	133	79	80	211	82	350	13
727028	non-syn	CPn_0641		Yes	104	280	90	46	52	1141	14	215	44	62	141	136	140	65	192	91	244	43
727147	syn	CPn_0642		Yes	131	251	100	46	51	1002	19	275	46	44	107	210	141	69	218	156	299	42
727710	non-syn	CPn_0643		Yes	122	286	60	68	28	872	11	185	37	42	122	45	65	45	172	108	280	19
728163	syn	CPn_0644		Yes	115	140	78	48	51	1093	16	233	46	55	117	119	55	64	237	152	190	13
731579	non-syn	CPn_0648		Yes	127	110	102	36	77	1025	11	165	42	54	72	171	96	78	289	194	172	26
731838	non-syn	CPn_0649		No	153	301	96	50	92	848	16	146	47	47	168	130	45	47	236	54	210	33
733006	non-syn	CPn_0650		Yes	200	360	136	65	106	813	12	252	50	66	273	268	92	41	275	345	263	19
735089	non-syn	CPn_0653		Yes	127	264	127	55	51	1224	20	242	56	49	74	368	203	32	231	348	245	38
740951	syn	CPn_0661		Yes	227	341	57	58	49	1520	10	150	45	40	86	222	52	67	268	72	306	26
743117	syn	CPn_0663		Yes	173	310	114	64	63	677	14	169	74	45	115	92	86	38	141	159	316	21
743865	non-syn	CPn_0663		No	215	416	105	57	63	1053	8	40	42	51	185	253	50	69	231	278	221	13
743902	non-syn	CPn_0663		No	211	437	115	41	78	956	8	45	63	48	186	233	77	61	228	340	227	8
743905	non-syn	CPn_0663		No	216	437	105	38	76	937	7	47	65	49	189	226	79	67	223	349	228	8
743923	non-syn	CPn_0663		No	211	438	108	33	68	874	9	52	65	56	204	222	86	75	220	358	216	10
743965	non-syn	CPn_0663		No	168	375	85	52	51	704	14	60	38	49	158	211	77	70	260	280	266	15
748248	non-syn	CPn_0666		Yes	179	118	104	55	53	585	16	106	39	40	112	156	70	94	237	261	369	7
751959	non-syn	CPn_0668		No	141	197	33	67	20	1257	20	76	26	26	82	396	174	68	159	448	257	19
755330	non-syn	CPn_0673		Yes	211	277	79	69	41	1000	14	279	46	42	180	320	72	60	241	401	283	27
756319	non-syn	CPn_0674		Yes	140	230	53	58	19	422	14	175	47	35	72	277	108	62	127	219	308	24
759116	syn	CPn_0676		No	204	248	130	34	100	1222	15	146	48	46	104	120	124	74	207	116	316	35
759182	syn	CPn_0676		No	172	292	127	25	90	1760	18	143	58	35	80	111	140	58	282	94	241	48
759773	non-syn	CPn_0677		Yes	134	325	98	94	78	911	7	263	53	54	137	425	108	49	272	403	270	62
760733	syn	CPn_0678		Yes	222	328	101	50	86	1242	9	243	60	54	142	100	107	83	166	53	382	39
763241	syn	CPn_0680		No	209	206	103	67	64	3267	23	280	75	54	77	247	174	68	125	80	312	28
763287	non-syn	CPn_0680		No	206	227	86	73	49	3339	21	246	63	49	95	230	184	63	136	118	302	6
763935	non-syn	CPn_0680		No	92	177	109	54	75	1385	21	195	87	47	168	281	178	66	262	429	337	38
763936	non-syn	CPn_0680		No	92	179	111	55	74	1382	21	195	85	49	156	280	177	69	264	438	338	37
763937	syn	CPn_0680		No	92	178	109	54	74	1392	22	196	87	49	154	279	178	70	261	448	342	41
768832	non-syn	CPn_0687		No	117	287	82	96	61	3426	14	348	28	42	232	417	136	75	221	652	320	20
770171	noncoding		CPn_0688/CPn_0689	Yes	168	342	82	62	47	969	14	238	33	43	137	223	115	53	155	37	216	16
771775	syn	CPn_0690		Yes	142	67	99	53	90	1954	12	144	40	58	134	157	78	90	241	257	305	29
772937	syn	CPn_0691		Yes	155	318	101	91	93	448	16	364	39	46	179	431	117	58	261	499	253	37
773063	syn	CPn_0691		Yes	125	260	109	106	82	196	11	333	36	40	155	337	112	45	248	601	260	43
774969	noncoding		CPn_0692/CPn_0693	No	192	334	99	55	92	886	5	301	28	62	165	203	115	92	198	311	405	46
777514	non-syn	CPn_0694		Yes	120	347	128	64	104	582	7	238	63	42	111	325	153	83	297	398	270	20
778074	non-syn	CPn_0694		Yes	141	279	72	87	52	1516	24	283	39	35	142	88	88	30	250	126	296	51
779980	noncoding		CPn_0694/CPn_0695	Yes	55	142	161	86	108	2081	18	278	81	66	153	301	174	64	190	194	245	53
780269	syn	CPn_0695		Yes	183	325	105	77	112	513	21	238	27	65	218	314	141	43	222	410	249	23
*781592	noncoding		CPn_0695/CPn_t23	Yes	236	280	106	80	85	1589	12	254	58	59	221	328	53	63	260	182	269	23
782811	syn	CPn_0697		No	136	386	101	81	41	1359	16	261	39	51	92	234	120	46	185	271	323	26
782812	non-syn	CPn_0697		No	136	386	101	81	44	1354	16	259	41	50	93	238	123	47	182	265	313	25
782814	syn	CPn_0697		Yes	139	377	104	84	47	1340	16	257	44	46	95	234	123	48	180	266	307	28
786583	non-syn	CPn_0701		Yes	206	230	57	72	25	1351	29	419	24	24	79	344	87	81	335	492	378	49
790011	non-syn	CPn_0703		Yes	189	336	79	35	63	1311	14	268	20	75	191	149	103	56	279	24	396	27
798971	non-syn	CPn_0712		Yes	185	268	94	62	59	1962	16	263	31	38	88	281	111	73	238	236	281	12
800057	noncoding		CPn_0713/CPn_0714	No	182	373	120	37	91	1910	15	150	66	34	77	168	91	46	304	219	225	23
800395	non-syn	CPn_0714		Yes	119	173	116	74	87	2226	17	314	32	64	146	220	107	46	275	225	265	24
801505	noncoding		CPn_0714/CPn_0715	Yes	93	328	118	57	75	1777	12	464	46	34	134	244	96	40	216	204	320	15
804774	non-syn	CPn_0716		No	176	190	88	42	49	2537	9	319	49	39	148	416	78	48	177	575	439	9
807199	non-syn	CPn_0720		No	136	339	90	55	62	1187	11	253	37	40	137	284	138	70	217	269	265	44
807492	noncoding		CPn_t27/CPn_0721	No	199	340	62	53	45	1141	16	74	7	44	109	315	119	62	175	457	226	19
808055	non-syn	CPn_0721		No	148	288	85	71	48	1920	10	243	40	35	32	153	130	56	137	216	325	31
808285	syn	CPn_0721		Yes	147	352	90	44	66	1759	22	162	31	44	129	112	93	62	163	202	322	33
811548	non-syn	CPn_0726		Yes	192	193	107	62	88	2164	13	226	49	49	125	92	114	11	135	68	362	39
811874	non-syn	CPn_0726		No	120	231	103	72	74	2465	16	291	54	39	179	155	130	68	238	143	383	27
813433	noncoding		CPn_0726/CPn_0727	No	192	346	118	71	94	1246	12	54	50	50	155	56	95	63	162	135	213	53
813525	noncoding		CPn_0726/CPn_0727	No	140	445	142	48	94	1544	14	110	48	55	180	70	154	57	236	73	211	22
813533	noncoding		CPn_0726/CPn_0727	No	143	448	131	46	93	1477	15	111	51	54	193	72	155	54	245	65	202	26
813538	noncoding		CPn_0726/CPn_0727	No	144	441	132	46	89	1456	15	117	50	51	207	70	153	54	256	63	210	31
813542	noncoding		CPn_0726/CPn_0727	No	143	440	115	45	89	1411	15	130	51	54	193	66	154	58	269	59	218	34
813543	noncoding		CPn_0726/CPn_0727	No	145	441	118	46	88	1415	15	133	47	55	194	65	155	58	269	58	220	32
813545	noncoding		CPn_0726/CPn_0727	No	142	440	118	47	89	1393	15	137	49	56	194	71	158	60	268	55	219	31
813546	noncoding		CPn_0726/CPn_0727	No	140	441	116	45	94	1388	16	137	47	56	187	71	158	60	271	54	218	31
814293	syn	CPn_0727		Yes	129	141	31	63	3	636	14	219	26	8	193	117	128	49	176	196	226	28
814691	non-syn	CPn_0727		Yes	163	234	107	52	111	2237	12	156	31	44	21	289	127	67	202	287	235	23
815769	non-syn	CPn_0727		No	78	387	101	58	64	776	15	210	57	46	139	166	147	79	238	289	253	34
819055	non-syn	CPn_0729		Yes	305	253	159	42	177	2951	19	275	59	65	183	108	87	45	223	270	244	22
819336	non-syn	CPn_0729		Yes	212	258	52	52	57	1942	9	299	22	26	367	151	66	53	49	167	222	47
819698	non-syn	CPn_0729		No	94	309	48	70	43	1565	6	191	45	41	25	194	67	44	329	239	209	43
821804	noncoding		CPn_0731/CPn_0732	Yes	243	281	147	68	74	1169	10	247	25	53	268	282	146	68	221	375	229	8
821810	noncoding		CPn_0731/CPn_0732	Yes	245	283	152	71	78	1213	11	231	29	50	275	300	139	68	234	388	236	8
822031	noncoding		CPn_0731/CPn_0732	Yes	217	182	85	60	64	1555	15	278	21	54	183	314	26	39	197	429	275	15
823191	syn	CPn_0733		Yes	106	60	60	50	33	627	13	183	36	33	36	298	90	51	317	420	290	32
823787	noncoding		CPn_0733/CPn_0734	Yes	141	337	43	62	19	1235	7	286	29	32	53	80	152	51	347	479	151	35
825779	noncoding		CPn_0735/CPn_0736	Yes	69	500	130	80	78	2343	8	517	35	40	177	206	69	51	197	321	250	29
825783	noncoding		CPn_0735/CPn_0736	No	73	512	128	76	69	2310	8	518	35	40	160	212	67	57	201	315	250	30
825784	noncoding		CPn_0735/CPn_0736	No	76	514	124	76	64	2295	8	521	35	39	157	218	69	59	199	315	250	31
825785	noncoding		CPn_0735/CPn_0736	No	76	512	127	74	62	2314	8	525	35	38	158	220	68	58	197	313	254	30
825786	noncoding		CPn_0735/CPn_0736	No	75	507	127	72	66	2313	8	527	34	38	162	220	67	57	196	310	254	30
825787	noncoding		CPn_0735/CPn_0736	No	72	515	132	73	69	2328	8	526	36	38	160	222	66	56	201	308	259	31
825789	noncoding		CPn_0735/CPn_0736	No	71	516	135	71	65	2347	10	521	38	38	169	228	67	63	204	309	266	30
825790	noncoding		CPn_0735/CPn_0736	No	71	518	137	72	64	2353	12	526	39	39	176	231	65	64	206	305	263	30
825791	noncoding		CPn_0735/CPn_0736	No	71	515	130	73	65	2354	11	529	37	37	180	230	64	64	206	305	260	30
825793	noncoding		CPn_0735/CPn_0736	No	71	511	124	73	64	2363	11	529	36	38	181	231	65	64	204	305	265	34
825794	noncoding		CPn_0735/CPn_0736	No	69	511	117	73	63	2348	11	528	37	38	179	237	66	63	207	300	269	35
825795	noncoding		CPn_0735/CPn_0736	No	67	515	116	74	60	2353	11	522	37	40	180	236	64	64	207	299	272	34
825796	noncoding		CPn_0735/CPn_0736	No	67	519	112	75	59	2339	11	522	37	41	182	239	65	67	205	300	278	34
825797	noncoding		CPn_0735/CPn_0736	No	64	521	112	75	59	2336	12	529	39	41	180	236	65	64	203	302	285	33
825801	noncoding		CPn_0735/CPn_0736	Yes	63	521	115	75	55	2318	13	538	38	43	179	232	71	63	212	300	290	29
829661	non-syn	CPn_0737		Yes	279	283	93	102	42	818	6	41	27	45	48	172	69	39	158	190	348	18
830292	non-syn	CPn_0737		Yes	177	318	77	79	60	1362	8	199	23	38	96	143	137	50	219	102	193	29
831171	non-syn	CPn_0738		No	126	326	70	83	26	561	16	222	28	36	65	579	66	59	151	688	326	11
831289	non-syn	CPn_0738		Yes	141	273	65	71	49	749	13	239	29	24	64	474	103	47	141	799	274	10
834717	non-syn	CPn_0739		No	223	254	98	51	47	876	9	288	18	42	43	97	104	63	136	49	373	28
834722	syn	CPn_0739		No	224	262	106	54	49	893	11	279	20	44	42	89	104	59	140	52	377	27
840326	syn	CPn_0743		Yes	141	199	104	63	57	390	14	67	44	47	128	48	112	62	190	70	123	13
841856	syn	CPn_0745		Yes	182	310	141	23	62	383	25	176	51	42	186	156	61	33	192	206	303	32
848357	non-syn	CPn_0751		Yes	285	278	56	50	57	458	7	116	30	31	85	222	155	50	220	222	224	23
848427	non-syn	CPn_0751		No	280	299	81	31	32	788	10	188	26	34	94	218	149	66	231	134	233	34
848857	non-syn	CPn_0752		Yes	303	367	103	20	41	1110	16	196	66	38	90	51	138	70	215	189	223	29
851935	syn	CPn_0755		Yes	196	339	163	64	88	1362	14	187	14	87	299	141	105	64	136	74	272	24
852508	syn	CPn_0755		Yes	267	344	36	68	20	1747	18	174	35	12	77	77	87	72	72	19	185	29
857272	non-syn	CPn_0760		Yes	152	478	120	50	69	3284	10	206	24	67	130	14	105	100	194	97	303	14
858643	non-syn	CPn_0762		Yes	341	204	116	57	57	245	17	397	49	50	89	110	78	70	236	96	198	24
860054	non-syn	CPn_0763		Yes	203	381	218	36	143	1003	17	113	52	64	141	129	138	68	244	186	275	36
860690	non-syn	CPn_0764		No	164	196	85	58	54	3880	21	126	53	42	159	151	62	77	198	347	295	16
860719	syn	CPn_0764		No	181	155	75	46	38	4184	18	122	67	32	162	151	61	65	191	318	353	19
860964	non-syn	CPn_0764		Yes	142	65	91	95	72	2533	9	79	58	35	92	84	75	71	182	144	375	32
862740	non-syn	CPn_0766		Yes	113	308	86	40	48	759	24	123	27	45	183	50	189	49	221	23	386	17
868744	syn	CPn_0770		Yes	212	121	59	50	20	537	10	220	38	34	158	181	145	65	188	312	400	14
870564	non-syn	CPn_0772		Yes	94	277	55	68	33	226	20	97	32	32	135	211	141	73	217	335	161	17
871924	syn	CPn_0772		Yes	209	138	95	59	61	1069	14	85	44	43	94	231	50	87	240	243	371	21
873901	non-syn	CPn_0775		Yes	205	239	99	53	49	720	17	248	43	65	97	262	113	58	141	264	315	39
876657	non-syn	CPn_0777		Yes	118	237	146	48	85	1063	12	222	69	51	151	134	114	53	271	166	160	32
878247	non-syn	CPn_0779		No	96	110	60	67	21	434	12	228	28	40	168	214	152	61	204	260	336	41
879950	syn	CPn_0782		No	144	192	69	108	51	392	14	276	58	56	46	269	132	74	272	339	260	35
880862	syn	CPn_0782		Yes	219	282	55	61	38	626	9	220	42	40	111	67	107	46	273	68	297	52
881184	non-syn	CPn_0783		Yes	188	227	83	73	62	227	17	255	30	40	128	203	80	32	265	272	375	29
881709	syn	CPn_0783		Yes	185	68	76	56	48	1366	14	315	50	70	81	278	78	92	202	233	205	11
886748	syn	CPn_0788		Yes	107	33	111	50	85	1174	18	93	79	42	78	208	33	67	187	219	325	49
887380	non-syn	CPn_0788		Yes	190	269	91	49	47	1060	10	312	45	48	137	338	129	60	235	452	323	44
889229	syn	CPn_0789		Yes	215	194	89	65	97	571	13	296	52	50	165	181	102	73	149	136	295	27
889919	non-syn	CPn_0790		Yes	206	273	76	63	40	1027	17	336	33	32	93	71	162	61	284	46	362	29
890038	non-syn	CPn_0790		Yes	356	278	81	48	82	1168	18	291	20	39	94	111	124	82	260	57	317	22
891880	non-syn	CPn_0791		Yes	163	86	122	67	74	1755	21	295	34	38	138	98	155	78	252	105	335	24
892709	syn	CPn_0791		Yes	189	266	111	82	80	631	9	321	65	53	130	266	83	52	230	342	379	27
894923	non-syn	CPn_0793		Yes	215	385	107	55	51	356	23	109	23	33	102	336	122	88	272	449	391	19
894984	non-syn	CPn_0793		No	230	400	87	50	59	513	14	100	48	50	109	318	110	51	283	348	312	11
896362	syn	CPn_0793		Yes	113	341	84	40	80	584	7	379	65	57	150	427	137	63	266	494	300	40
896637	non-syn	CPn_0793		Yes	84	238	137	85	103	753	17	390	23	60	113	414	95	56	272	515	166	76
898516	non-syn	CPn_0795		No	83	321	107	69	123	236	15	247	43	62	105	368	103	73	265	494	354	41
901804	non-syn	CPn_0797		Yes	138	263	123	71	94	706	12	224	58	58	266	264	133	69	247	317	270	22
903387	non-syn	CPn_0798		Yes	52	196	133	70	98	2098	14	175	39	61	214	335	131	38	167	394	340	53
903681	non-syn	CPn_0798		Yes	178	182	80	61	40	866	12	321	49	47	184	271	157	42	92	302	342	28
905269	non-syn	CPn_0800		Yes	109	179	125	122	96	822	6	194	52	43	160	226	57	52	223	290	278	23
905306	syn	CPn_0800		No	111	193	112	107	94	920	9	193	64	53	196	236	61	73	236	259	269	27
905387	syn	CPn_0800		Yes	146	243	120	84	99	733	16	184	41	59	198	136	75	71	266	113	344	27
905792	syn	CPn_0800		Yes	151	372	63	88	41	387	9	119	18	43	189	124	176	63	125	140	411	17
906045	non-syn	CPn_0800		Yes	186	408	48	112	20	1322	11	402	47	13	91	136	164	80	256	123	434	27
907912	syn	CPn_0801		Yes	269	218	74	90	51	1178	19	135	31	34	117	117	134	61	117	124	278	32
909129	syn	CPn_0802		Yes	182	164	130	75	88	1677	16	370	35	48	138	420	54	49	223	589	328	19
910265	syn	CPn_0803		Yes	237	348	113	56	105	520	3	264	49	55	142	311	120	61	221	434	203	26
913908	noncoding		CPn_0806/CPn_0807	Yes	198	342	120	51	108	1315	18	109	49	82	179	468	66	72	261	783	340	20
914444	syn	CPn_0807		Yes	136	322	68	26	57	1049	19	295	25	47	105	168	54	73	256	105	278	25
914728	non-syn	CPn_0807		Yes	224	230	80	31	44	1520	24	354	22	44	102	242	86	71	250	303	294	47
916267	syn	CPn_0808		No	279	388	99	81	78	1444	14	319	39	41	104	420	149	41	178	546	299	39
919155	syn	CPn_0812		Yes	303	245	86	55	49	1238	25	106	48	43	143	230	171	71	257	347	346	33
919758	syn	CPn_0812		Yes	156	237	98	112	39	1808	10	194	12	38	179	256	148	51	259	361	298	30
921559	syn	CPn_0813		Yes	184	372	94	69	70	1080	20	409	39	50	111	136	146	57	234	190	289	29
923073	non-syn	CPn_0814		Yes	98	344	53	50	32	1026	20	175	38	14	101	219	87	62	316	249	291	25
924364	non-syn	CPn_0815		No	163	341	101	80	100	1494	18	322	57	62	181	293	148	71	327	366	217	33
924365	syn	CPn_0815		No	166	346	101	78	98	1492	19	320	53	62	186	298	148	73	328	375	218	35
924367	non-syn	CPn_0815		No	169	349	100	77	94	1487	20	318	52	59	194	298	148	74	330	374	216	32
928251	syn	CPn_0817		Yes	120	317	91	48	69	2470	9	273	45	47	176	393	124	70	265	639	336	16
930753	noncoding		CPn_0821/CPn_0822	Yes	116	388	120	92	75	3365	27	229	52	43	107	263	127	57	274	234	324	55
937844	non-syn	CPn_0830		Yes	91	287	44	103	30	663	15	279	50	29	72	186	125	78	223	239	435	38
938703	noncoding		CPn_0831/CPn_0832	No	90	314	75	78	34	1738	14	218	48	29	87	393	45	73	287	529	220	50
940939	non-syn	CPn_0833		Yes	95	463	154	90	95	486	21	431	74	64	158	213	71	59	180	233	283	43
942337	non-syn	CPn_0835		No	141	275	83	101	34	1388	21	415	79	31	199	299	27	61	199	358	324	34
954517	syn	CPn_0841		Yes	161	162	133	67	98	745	18	212	36	54	190	285	131	80	238	332	207	22
961838	syn	CPn_0849		Yes	101	437	86	53	31	3632	11	217	38	29	81	50	157	51	228	25	223	32
962566	non-syn	CPn_0849		Yes	268	297	87	61	42	1590	9	324	39	46	55	225	108	58	121	287	335	15
962573	syn	CPn_0849		No	278	296	86	59	43	1569	7	341	33	43	58	226	101	61	116	287	333	16
964227	syn	CPn_0849		No	142	412	122	59	59	1228	12	203	33	49	145	112	149	75	218	104	290	43
964247	non-syn	CPn_0849		No	150	453	106	59	66	1165	12	254	32	56	152	87	155	68	219	66	260	45
964565	syn	CPn_0849		Yes	150	316	69	81	36	2321	27	49	24	46	117	239	92	65	220	330	245	47
965904	syn	CPn_0850		Yes	205	387	106	22	89	1079	14	229	34	47	98	314	60	62	276	410	194	44
974175	syn	CPn_0856		Yes	105	378	83	45	67	1456	14	245	54	38	196	148	95	60	234	166	223	18
976455	non-syn	CPn_0858		Yes	174	269	90	76	53	1326	13	273	26	49	141	119	139	48	245	176	219	21
976473	non-syn	CPn_0858		No	183	260	93	74	60	1403	11	250	28	46	105	120	146	59	250	170	252	22
979425	non-syn	CPn_0861		Yes	39	293	92	73	63	1199	20	251	19	35	61	384	102	71	254	554	307	40
980924	syn	CPn_0863		Yes	182	253	143	29	67	1138	13	335	71	50	192	237	118	73	300	261	251	17
981001	non-syn	CPn_0863		No	171	212	119	51	128	1575	10	292	44	52	170	144	124	75	256	150	243	29
982255	non-syn	CPn_0864		Yes	194	145	97	60	38	348	10	292	26	58	37	245	35	49	197	332	199	24
983395	non-syn	CPn_0866		Yes	104	89	94	54	67	373	21	290	58	46	98	240	116	59	256	282	276	32
986808	syn	CPn_0869		Yes	153	339	127	76	88	1904	25	198	44	43	43	301	142	61	251	411	352	23
987631	syn	CPn_0870		Yes	195	319	75	37	37	1202	14	137	29	45	117	253	65	78	288	351	393	16
988811	non-syn	CPn_0871		Yes	168	199	86	81	63	494	8	290	32	41	81	116	128	78	134	182	153	15
993926	syn	CPn_0875		Yes	177	298	100	62	44	1239	25	342	19	40	213	154	104	67	113	153	288	40
996090	non-syn	CPn_0878		Yes	202	226	109	100	102	997	30	115	66	45	122	283	134	56	162	305	261	36
1000031	noncoding		CPn_t32/CPn_r01	Yes	176	379	49	66	42	1856	12	335	8	28	103	88	151	83	250	144	224	53
1000920	noncoding	CPn_r01		No	193	360	78	67	46	1755	21	209	19	27	53	251	131	54	141	316	317	91
1001057	noncoding	CPn_r01		Yes	137	372	44	50	31	2429	14	195	13	49	71	208	110	57	202	255	357	52
1001374	noncoding	CPn_r01		No	77	214	42	36	18	1085	14	277	27	15	106	227	97	62	229	255	325	41
1001375	noncoding	CPn_r01		No	76	219	41	36	17	1088	15	278	28	14	104	228	96	62	228	256	323	41
1001509	noncoding	CPn_r01		No	122	269	35	38	21	1482	15	301	52	23	85	201	96	48	221	254	320	33
1001737	noncoding	CPn_r01		No	142	201	45	67	69	1179	6	255	77	13	49	222	85	53	265	267	198	27
1001876	noncoding	CPn_r01		Yes	117	193	95	79	70	1061	5	281	78	37	22	210	76	67	247	207	232	35
1001893	noncoding	CPn_r01		Yes	117	176	75	88	66	1110	7	289	84	29	33	199	74	73	258	189	237	39
1001955	noncoding	CPn_r01		No	155	69	80	92	107	530	NA	282	51	25	44	178	58	63	284	200	267	44
1001956	noncoding	CPn_r01		No	156	66	84	93	107	521	NA	279	51	27	43	179	60	61	290	199	268	44
1002036	noncoding	CPn_r01		No	151	92	134	76	104	274	6	334	49	61	35	175	52	81	256	243	250	17
1002060	noncoding	CPn_r01		No	160	87	122	72	96	280	8	353	76	59	53	190	60	90	272	271	234	17
1002079	noncoding	CPn_r01		No	152	62	132	80	108	271	12	353	73	60	69	207	64	79	273	295	249	24
1004035	noncoding	CPn_r02		No	175	228	123	94	81	1035	11	258	44	40	151	362	57	57	243	471	285	56
1004312	noncoding	CPn_r02		Yes	145	229	95	93	54	713	5	296	71	45	220	330	93	61	206	373	330	21
1004914	noncoding	CPn_r02		Yes	115	363	123	77	102	2041	9	334	37	60	181	224	70	74	195	356	314	28
1004964	noncoding	CPn_r02		Yes	118	301	129	77	103	1628	9	372	61	60	173	269	97	66	194	374	275	33
1004977	noncoding	CPn_r02		Yes	125	285	139	63	101	1557	11	377	70	58	170	268	99	64	191	378	273	30
1007454	noncoding		CPn_0882/CPn_0883	Yes	245	170	99	96	41	790	9	99	43	38	82	139	143	64	200	196	290	25
1008065	syn	CPn_0883		Yes	154	156	130	58	159	634	12	182	71	28	114	315	199	62	233	434	180	13
1008855	non-syn	CPn_0883		No	237	177	99	81	54	771	12	104	27	38	272	415	158	39	286	559	271	21
1008917	noncoding		CPn_0883/CPn_0884	No	223	264	85	80	64	992	9	90	36	44	146	414	142	38	266	642	277	23
1008945	noncoding		CPn_0883/CPn_0884	No	221	253	100	91	49	1109	10	99	35	30	159	436	144	42	263	613	274	26
1008947	noncoding		CPn_0883/CPn_0884	No	216	249	107	91	51	1162	11	98	38	28	168	433	140	44	267	628	276	25
1008950	noncoding		CPn_0883/CPn_0884	No	220	245	104	89	49	1240	12	102	40	27	164	434	135	45	278	620	269	27
1009434	non-syn	CPn_0885		Yes	282	257	100	80	66	994	15	150	39	39	101	169	182	47	297	187	270	16
1011386	noncoding		CPn_0886/CPn_0887	Yes	238	343	75	56	53	1506	9	581	30	37	120	133	140	44	313	208	304	43
1012197	non-syn	CPn_0887		No	129	267	45	86	24	1318	15	330	6	26	50	177	88	73	280	185	333	6
1013050	syn	CPn_0887		No	205	393	90	37	61	2197	13	266	28	32	31	249	85	57	85	341	319	41
1013387	non-syn	CPn_0887		Yes	191	414	113	14	67	2664	5	435	56	60	63	120	54	64	227	159	289	22
1013857	syn	CPn_0887		Yes	228	382	109	64	65	2669	17	401	46	44	147	25	72	56	209	52	338	20
1014302	non-syn	CPn_0888		Yes	228	304	82	92	49	2005	17	415	50	44	152	369	108	51	156	715	176	18
1015125	non-syn	CPn_0888		Yes	81	354	92	110	103	2305	14	308	45	45	152	800	51	58	245	1384	299	17
1018221	syn	CPn_0891		No	195	308	79	55	37	1016	8	196	55	41	90	391	126	59	97	560	269	32
1024120	non-syn	CPn_0893		Yes	250	367	94	116	74	2624	12	304	21	38	77	108	95	63	216	161	310	34
1025505	non-syn	CPn_0893		Yes	193	300	86	77	41	733	12	102	44	51	78	137	79	37	200	167	264	31
1030629	noncoding		CPn_t33/CPn_0899	Yes	291	302	103	68	86	1724	13	145	31	44	119	144	104	51	263	223	155	12
1030977	non-syn	CPn_0899		Yes	163	335	113	41	56	1583	9	138	37	43	162	178	117	57	213	201	293	31
1031714	syn	CPn_0899		Yes	126	204	47	68	43	750	12	391	44	36	81	196	102	78	247	174	281	31
1032322	non-syn	CPn_0900		Yes	187	270	71	51	51	984	6	120	29	55	92	246	82	58	189	299	156	30
1032675	syn	CPn_0900		Yes	147	311	106	77	35	3440	13	110	51	45	100	417	112	68	275	546	105	40
1033484	syn	CPn_0901		Yes	112	386	58	44	60	933	13	138	38	50	119	205	92	68	273	233	175	49
1033782	non-syn	CPn_0901		No	184	257	92	75	63	1602	7	112	52	26	71	164	139	58	203	156	273	41
1039087	non-syn	CPn_0905		Yes	158	336	96	76	41	2253	18	79	53	52	146	327	130	75	217	422	292	30
1040067	non-syn	CPn_0906		Yes	264	269	68	72	36	1437	8	178	35	35	173	189	112	31	148	251	274	6
1041775	non-syn	CPn_0909		No	190	359	71	50	64	456	17	160	35	19	105	132	82	55	251	159	292	22
1042851	syn	CPn_0910		Yes	200	294	63	81	50	807	10	188	32	37	75	122	94	57	264	104	212	32
1043194	non-syn	CPn_0911		Yes	152	236	118	42	58	1607	8	348	30	36	79	268	81	41	224	275	266	18
1044217	non-syn	CPn_0912		Yes	175	487	107	72	59	2420	9	193	49	29	60	119	84	72	206	130	268	27
1045055	syn	CPn_0912		Yes	75	332	77	92	47	1455	17	397	40	47	138	222	88	53	169	242	342	17
1046090	non-syn	CPn_0914		Yes	284	348	69	113	29	1580	13	362	29	31	105	176	58	83	202	198	212	26
1046944	syn	CPn_0916		Yes	158	197	77	85	34	1385	24	191	25	31	89	375	74	45	205	542	295	31
1050499	non-syn	CPn_0920		Yes	164	405	57	75	24	3537	18	111	44	18	115	190	68	46	164	289	293	38
1050652	non-syn	CPn_0920		Yes	179	422	55	89	52	4801	8	82	47	26	149	165	96	46	156	180	315	40
1050757	non-syn	CPn_0920		No	229	369	66	63	52	6167	9	51	28	29	105	142	89	41	218	194	271	33
1051674	non-syn	CPn_0921		No	157	304	79	58	47	2438	18	172	54	50	124	241	157	50	171	161	388	49
1051755	non-syn	CPn_0921		No	170	322	108	67	45	2987	14	83	47	36	136	262	156	48	170	280	348	28
1053906	syn	CPn_0922		Yes	177	440	149	101	97	2439	22	271	36	52	78	169	33	71	185	156	214	26
1057800	non-syn	CPn_0925		Yes	158	220	113	44	46	1457	16	356	27	48	130	315	88	83	231	332	310	15
1059853	noncoding		CPn_0927/CPn_0928	No	139	315	58	46	32	1316	27	157	37	40	76	110	139	68	158	92	228	13
1059891	non-syn	CPn_0928		No	160	303	40	40	28	1011	28	180	56	39	106	100	135	65	157	122	247	13
1061979	non-syn	CPn_0929		Yes	228	266	63	45	33	1488	11	234	23	54	80	332	32	55	262	516	251	22
1062893	non-syn	CPn_0930		Yes	244	247	113	33	77	1100	14	303	18	48	72	165	112	53	246	71	150	10
1064862	non-syn	CPn_0931		No	119	316	70	88	34	1433	25	181	8	28	126	191	128	58	163	236	226	30
1065734	non-syn	CPn_0932		Yes	156	226	83	55	42	914	24	273	30	39	53	155	86	22	150	154	297	21
1070221	syn	CPn_0938		Yes	216	289	59	54	48	1227	15	86	26	37	158	226	148	78	185	328	326	23
1073766	non-syn	CPn_0941		Yes	119	317	99	62	76	486	10	160	35	45	154	286	92	44	272	486	232	33
1076887	syn	CPn_0942		Yes	199	327	81	102	32	1788	15	252	52	46	69	68	141	24	222	87	321	5
1077944	noncoding		CPn_0942/CPn_0943	No	168	91	70	81	35	1662	12	45	48	39	190	134	108	58	172	106	283	25
1077970	noncoding		CPn_0942/CPn_0943	No	187	101	68	70	69	1524	15	50	34	33	181	138	112	62	162	98	281	17
1077971	noncoding		CPn_0942/CPn_0943	No	186	99	72	71	68	1517	14	52	34	32	181	138	109	61	162	101	282	17
1077972	noncoding		CPn_0942/CPn_0943	No	187	100	71	71	67	1508	14	54	33	30	175	141	112	60	162	101	282	16
1078892	non-syn	CPn_0944		Yes	116	191	82	44	23	2309	13	252	8	37	118	126	126	55	154	131	296	17
1079240	syn	CPn_0945		Yes	103	234	20	49	19	783	5	211	29	7	81	98	107	37	194	128	283	27
1082245	non-syn	CPn_0946		Yes	117	281	62	61	36	802	15	154	36	41	170	146	69	60	228	217	328	14
1085590	noncoding		CPn_0948/CPn_t34	Yes	192	270	131	34	80	3010	14	281	53	41	123	137	101	51	151	121	44	26
1085630	noncoding	CPn_t34		No	197	310	118	29	80	3080	14	325	52	31	124	170	67	40	161	121	26	26
1086232	non-syn	CPn_0949		Yes	179	437	117	43	83	1988	17	152	23	42	157	172	105	69	156	123	224	13
1086986	non-syn	CPn_0950		Yes	279	337	70	70	34	1974	9	232	34	34	148	189	90	59	164	235	198	28
1087900	syn	CPn_0953		Yes	111	301	93	68	37	1978	18	153	23	61	107	172	18	32	160	193	240	21
1092946	syn	CPn_0957		Yes	203	190	130	36	56	817	14	151	49	49	130	89	72	57	222	73	213	20
1095076	non-syn	CPn_0959		No	168	339	64	57	19	1776	12	332	36	36	124	296	57	29	211	376	315	18
1097086	non-syn	CPn_0960		Yes	218	219	70	52	32	805	16	221	22	31	175	236	126	59	155	256	303	41
1099657	non-syn	CPn_0963		No	90	369	71	24	42	473	11	96	18	43	184	297	56	45	266	253	298	21
1100080	syn	CPn_0963		Yes	111	222	49	45	35	694	21	59	21	53	143	163	104	65	193	318	231	27
1101497	syn	CPn_0963		Yes	228	85	60	68	44	1069	15	375	45	26	141	197	80	63	215	250	170	34
1104117	syn	CPn_0964		Yes	153	233	149	61	71	1000	12	223	37	54	134	41	108	42	223	55	218	5
1104243	non-syn	CPn_0964		No	188	221	121	60	89	2185	10	155	41	59	153	45	130	52	174	11	260	27
1107233	non-syn	CPn_0966		Yes	135	297	55	87	71	2348	18	35	40	35	126	155	110	54	87	242	291	7
1107352	non-syn	CPn_0966		Yes	174	308	84	64	47	2377	18	13	36	35	93	141	96	49	144	62	326	12
1109033	syn	CPn_0967		Yes	78	345	69	52	31	420	5	263	13	45	67	147	98	46	224	164	195	31
1109585	syn	CPn_0967		Yes	139	151	29	21	17	451	19	135	49	18	55	46	46	86	170	63	243	7
1110856	non-syn	CPn_0968		Yes	144	266	114	37	59	646	13	97	49	42	125	163	100	115	221	178	105	46
1111660	non-syn	CPn_0968		No	232	333	75	29	42	863	3	197	24	50	152	147	68	76	155	177	206	33
1113824	non-syn	CPn_0970		No	155	183	80	84	59	2019	12	225	37	40	87	45	157	77	229	39	196	25
1114307	syn	CPn_0970		No	191	304	78	52	50	509	9	117	35	29	84	211	146	68	226	212	312	20
1114457	syn	CPn_0970		No	184	318	85	64	39	611	14	190	50	38	98	204	137	59	218	287	251	16
1115527	non-syn	CPn_0972		No	245	45	70	55	83	849	12	180	15	40	137	179	67	47	184	211	337	33
1116159	syn	CPn_0972		No	123	217	68	53	68	215	20	158	52	24	151	137	157	71	165	178	186	41
1118454	noncoding		CPn_0974/CPn_0975	No	262	353	86	21	21	1553	11	180	50	37	138	111	82	70	244	141	141	24
1119995	noncoding		CPn_0975/CPn_0976	No	193	250	51	77	59	765	10	243	49	12	55	39	89	64	240	34	75	16
1120001	noncoding		CPn_0975/CPn_0976	No	179	240	56	80	59	744	9	231	49	13	51	38	92	61	229	32	77	15
1120002	noncoding		CPn_0975/CPn_0976	No	181	240	54	81	57	736	9	228	51	13	51	38	92	59	234	32	80	14
1120051	noncoding		CPn_0975/CPn_0976	No	189	202	50	82	44	706	10	281	57	20	42	37	122	45	186	33	101	14
1120183	syn	CPn_0976		No	243	165	99	78	73	1221	17	277	37	32	3	125	123	52	207	96	101	5
1121277	noncoding		CPn_0976/CPn_0977	No	124	239	78	37	68	1169	10	280	41	14	72	267	170	52	184	223	241	25
1121294	noncoding		CPn_0976/CPn_0977	No	120	244	69	41	52	1098	10	270	41	26	76	276	170	47	201	213	273	26
1122303	syn	CPn_0977		No	179	178	45	33	45	1112	12	250	25	35	126	125	57	38	191	105	224	39
1124029	syn	CPn_0979		No	129	132	55	54	53	684	10	132	68	52	107	295	113	55	235	367	233	31
1127820	syn	CPn_0981		No	190	241	92	47	45	1676	7	227	29	45	86	144	103	47	157	210	265	39
1128305	non-syn	CPn_0981		No	202	303	115	51	61	912	10	82	50	40	92	240	103	66	170	265	242	56
1132634	non-syn	CPn_0984		No	146	209	76	69	36	1412	7	145	30	53	86	103	126	72	254	64	255	30
1132789	syn	CPn_0984		No	198	312	68	71	34	1017	7	195	44	34	103	188	127	65	221	205	305	39
1138432	syn	CPn_0988		No	161	241	96	95	47	2582	14	275	33	64	164	348	55	63	243	449	265	14
1141687	syn	CPn_0993		No	115	136	130	76	37	529	6	93	8	48	118	193	113	45	199	169	305	11
1142932	non-syn	CPn_0994		No	181	168	109	50	32	258	18	196	36	45	55	226	34	50	97	433	260	9
1145789	syn	CPn_0996		No	210	309	110	66	58	2191	9	61	27	31	137	73	18	40	173	163	269	11
1148215	non-syn	CPn_0998		No	193	187	114	46	67	1114	8	210	19	50	84	205	31	46	179	179	220	35
1152176	syn	CPn_0999		No	187	352	122	59	99	2264	7	55	20	48	99	243	94	90	214	373	303	5
1153341	noncoding		CPn_1000/CPn_1001	No	166	195	80	53	66	1206	23	128	25	19	55	75	105	16	148	109	266	37
1154374	syn	CPn_1003		No	214	272	64	47	26	847	10	187	59	35	80	220	95	53	127	311	285	35
1154453	non-syn	CPn_1003		No	131	278	54	58	57	975	16	125	40	33	121	243	117	51	163	268	302	32
1156118	non-syn	CPn_1006		No	189	213	93	66	13	718	23	142	35	41	160	54	93	43	240	22	254	22
1156621	noncoding		CPn_1006/CPn_1007	No	155	162	75	41	48	1685	11	100	35	24	77	111	35	59	246	31	331	19
1159186	non-syn	CPn_1010		No	156	253	69	94	43	215	14	273	37	26	123	272	70	42	179	274	176	20
1160504	syn	CPn_1012		No	126	257	63	55	32	1466	15	136	39	38	84	31	77	54	221	40	356	30
1162260	non-syn	CPn_1013		No	223	219	83	54	91	474	8	258	49	40	149	308	152	47	157	402	263	15
1164210	non-syn	CPn_1014		No	139	389	87	45	100	1598	14	211	46	59	114	264	92	60	198	333	187	26
1164294	non-syn	CPn_1014		No	163	329	125	47	94	1688	10	118	31	65	69	204	55	79	197	340	216	20
1164306	non-syn	CPn_1014		No	164	339	121	49	95	1760	14	118	41	67	80	181	58	80	216	341	224	18
1164307	non-syn	CPn_1014		No	163	339	118	49	93	1759	14	118	41	67	74	182	56	75	216	340	223	18
1168898	syn	CPn_1016		No	111	267	78	38	75	518	15	219	64	38	75	298	69	56	266	254	176	21
1170220	non-syn	CPn_1018		No	124	217	97	60	46	677	23	122	38	28	120	178	83	60	237	189	158	51
1172503	syn	CPn_1020		No	140	123	68	26	66	1985	11	221	38	31	73	263	99	49	122	376	346	25
1175205	syn	CPn_1022		No	86	97	114	46	58	694	10	107	24	52	98	170	112	76	166	215	184	27
1177424	syn	CPn_1025		No	180	289	118	67	94	1078	16	278	47	57	110	104	66	53	192	153	300	17
1178316	non-syn	CPn_1025		No	215	246	66	18	37	857	15	226	29	34	216	236	113	78	215	202	303	28
1178363	syn	CPn_1025		No	229	221	72	12	35	1315	13	189	29	33	164	214	118	73	260	236	287	47
1178731	syn	CPn_1025		No	125	342	43	48	54	765	16	178	56	27	112	434	104	56	240	682	228	16
1179075	non-syn	CPn_1026		No	157	340	85	65	54	876	10	259	28	54	99	372	92	59	222	488	222	21
1184102	non-syn	CPn_1031		No	114	316	78	58	32	804	18	67	30	19	130	154	90	52	237	209	252	28
1184110	syn	CPn_1031		No	113	318	78	60	40	804	14	69	29	25	125	144	91	53	247	198	251	32
1184111	non-syn	CPn_1031		No	113	318	80	59	40	810	14	71	28	25	129	144	94	52	248	200	254	32
1184118	syn	CPn_1031		No	110	310	72	59	52	823	13	85	30	25	144	138	90	44	239	196	246	37
1184141	non-syn	CPn_1031		No	114	304	58	57	65	827	11	105	39	24	156	121	85	51	219	237	220	43
1187273	syn	CPn_1033		No	139	331	34	56	13	2202	17	197	27	29	165	232	117	53	193	102	253	16
1192236	non-syn	CPn_1038		No	128	298	72	48	42	523	10	210	68	38	117	326	110	66	202	589	213	33
1193885	non-syn	CPn_1039		No	193	103	51	58	48	2255	3	260	24	24	116	274	76	62	218	252	250	35
1197555	non-syn	CPn_1043		No	143	102	125	76	66	1313	25	49	51	30	151	293	59	49	169	399	233	39
1200284	non-syn	CPn_1046		No	35	220	84	72	46	372	9	121	53	28	71	245	133	62	210	327	252	15
1200590	syn	CPn_1046		No	135	274	90	83	94	1235	14	233	25	54	68	325	123	55	208	306	241	56
1200592	non-syn	CPn_1046		No	138	276	95	80	94	1254	13	236	24	54	69	331	122	52	206	311	241	54
1201756	syn	CPn_1048		No	190	70	139	108	70	1907	21	221	60	44	106	96	94	18	125	216	224	39
1201836	syn	CPn_1048		No	99	72	101	101	78	1219	17	247	54	53	177	69	124	34	157	119	264	26
1203028	non-syn	CPn_1049		No	120	78	125	55	90	196	11	299	60	56	108	202	70	42	240	128	325	21
1207061	syn	CPn_1054		No	151	286	51	90	35	860	18	299	41	28	39	164	96	41	141	143	291	18
1207074	syn	CPn_1054		No	164	291	48	91	37	743	18	300	52	27	49	164	90	36	135	164	292	17
1207075	non-syn	CPn_1054		No	169	293	47	90	39	736	17	300	52	27	47	162	88	36	135	165	292	18
1207077	syn	CPn_1054		No	166	298	49	90	38	707	18	288	52	26	47	166	95	39	133	165	296	16
1207079	syn	CPn_1054		No	168	295	48	90	37	690	17	286	57	25	43	167	93	38	132	167	291	16
1207081	syn	CPn_1054		No	165	290	48	90	39	678	18	290	62	23	39	164	92	34	135	170	287	17
1207142	syn	CPn_1054		No	149	294	44	71	31	240	21	264	43	38	29	184	69	65	151	165	248	25
1207162	syn	CPn_1054		No	136	296	39	81	28	220	21	268	52	38	33	191	73	51	155	165	256	26
1207170	syn	CPn_1054		No	138	304	43	78	24	239	15	269	60	37	30	196	71	51	156	189	261	23
1207172	syn	CPn_1054		No	141	306	45	80	25	236	14	274	58	37	31	200	69	49	163	187	252	24
1207176	syn	CPn_1054		No	142	312	46	79	18	243	14	270	56	37	26	201	72	52	161	203	253	23
1207179	syn	CPn_1054		No	135	307	47	79	19	243	11	265	55	37	28	212	70	52	166	210	258	25
1207181	syn	CPn_1054		No	136	315	47	81	20	253	10	262	52	37	27	218	70	53	170	210	258	25
1207184	syn	CPn_1054		No	134	320	53	83	20	266	11	255	51	37	25	224	70	51	173	214	261	24
1207187	syn	CPn_1054		No	135	318	55	81	20	283	11	244	49	37	26	226	72	51	175	222	263	23
1207188	syn	CPn_1054		No	134	316	55	82	22	286	11	241	51	36	28	230	73	50	173	223	266	22
1207190	syn	CPn_1054		No	135	318	57	81	19	293	12	241	54	33	27	237	71	51	175	228	269	22
1207201	syn	CPn_1054		No	128	310	56	75	22	354	15	233	45	31	26	229	69	48	180	248	281	27
1207205	syn	CPn_1054		No	134	307	52	72	20	370	14	232	44	25	30	237	68	51	183	253	295	28
1207206	non-syn	CPn_1054		No	137	307	51	73	21	372	13	231	43	24	31	242	65	53	183	257	299	29
1207207	syn	CPn_1054		No	136	307	49	73	20	383	14	228	45	23	32	240	67	53	183	261	300	29
1207213	syn	CPn_1054		No	133	299	52	76	24	408	15	230	49	23	33	251	63	51	173	268	308	26
1207217	syn	CPn_1054		No	142	293	49	76	22	427	14	230	45	21	32	255	63	48	172	279	302	26
1207219	syn	CPn_1054		No	142	297	44	73	22	425	14	229	45	21	33	248	59	47	172	277	311	27
1207229	syn	CPn_1054		No	162	283	39	72	28	466	18	247	35	24	35	255	58	45	162	292	303	26
1207232	syn	CPn_1054		No	165	290	40	68	27	472	17	246	35	22	36	256	59	45	162	294	303	23
1207235	syn	CPn_1054		No	171	292	42	66	29	479	17	256	34	23	35	264	58	43	152	295	283	22
1207240	syn	CPn_1054		No	168	286	45	67	26	491	18	258	35	23	34	277	62	38	158	291	285	24
1207252	syn	CPn_1054		No	189	268	48	65	33	550	18	256	39	28	29	288	66	42	159	285	290	27
1207257	syn	CPn_1054		No	203	253	61	74	35	619	19	275	41	28	31	296	68	40	146	283	285	30
1207259	syn	CPn_1054		No	208	250	62	72	35	648	18	278	44	29	32	299	66	45	149	283	286	31
1207278	syn	CPn_1054		No	241	208	61	78	43	791	20	295	55	40	47	325	62	50	133	286	271	30
1207285	syn	CPn_1054		No	245	216	63	84	46	826	23	283	55	37	50	332	66	52	139	294	268	23
1207295	syn	CPn_1054		No	262	206	61	76	44	870	25	272	65	45	49	334	70	44	135	303	265	20
1207301	non-syn	CPn_1054		No	255	198	55	79	43	916	22	264	62	46	59	334	71	48	134	322	264	17
1207302	syn	CPn_1054		No	255	197	56	78	43	919	22	262	59	45	64	336	71	49	134	320	261	17
1207304	syn	CPn_1054		No	261	199	58	76	47	929	20	261	60	45	65	335	72	54	135	331	265	16
1207307	syn	CPn_1054		No	256	206	55	78	45	963	19	261	67	46	71	345	71	47	142	336	264	17
1207309	syn	CPn_1054		No	251	202	57	78	45	981	19	261	69	45	73	346	69	47	137	344	268	17
1207310	syn	CPn_1054		No	256	202	57	79	46	987	19	262	65	45	76	349	68	48	140	342	272	17
1207314	syn	CPn_1054		No	262	204	54	75	49	1011	21	263	71	49	87	351	66	48	139	358	284	13
1207317	syn	CPn_1054		No	259	213	55	75	50	1052	22	272	75	51	92	344	67	44	139	380	275	15
1207335	syn	CPn_1054		No	264	210	54	66	42	1143	22	269	79	43	103	336	65	42	142	403	279	18
1207337	syn	CPn_1054		No	260	214	56	66	42	1143	22	266	83	43	99	323	67	41	148	411	277	18
1207348	syn	CPn_1054		No	249	230	60	66	43	1173	20	263	79	38	89	321	71	51	163	440	289	21
1207355	syn	CPn_1054		No	243	234	63	65	44	1198	22	273	74	36	86	327	70	57	166	451	285	20
1207360	syn	CPn_1054		No	242	229	58	65	43	1231	18	274	64	34	85	327	69	64	161	464	285	21
1207362	syn	CPn_1054		No	239	222	60	61	44	1278	17	281	62	35	89	326	64	66	164	462	289	18
1207372	syn	CPn_1054		No	233	222	55	64	49	1489	15	272	61	33	79	342	65	74	172	468	305	16
1207374	syn	CPn_1054		No	233	224	54	65	52	1493	14	274	58	31	76	339	67	75	172	468	307	17
1207376	syn	CPn_1054		No	230	220	56	60	50	1508	14	273	59	31	74	346	69	73	175	474	310	17
1207379	syn	CPn_1054		No	225	215	60	60	49	1535	14	275	57	32	64	346	70	73	182	473	304	19
1207386	syn	CPn_1054		No	221	203	65	67	51	1569	16	261	53	32	61	344	75	58	180	480	298	17
1207389	syn	CPn_1054		No	215	200	68	66	50	1604	14	258	55	31	57	349	77	56	177	483	298	17
1207391	non-syn	CPn_1054		No	215	190	69	66	49	1609	13	247	53	33	56	351	79	55	177	477	298	17
1207392	syn	CPn_1054		No	219	186	66	65	49	1610	14	245	55	34	56	351	78	57	174	472	301	17
1207393	syn	CPn_1054		No	222	190	68	66	52	1615	13	245	57	34	55	350	79	55	171	474	301	16
1207405	syn	CPn_1054		No	210	191	73	78	55	1677	15	223	47	35	43	340	84	44	163	471	314	14
1207416	syn	CPn_1054		No	202	184	65	85	47	1739	17	215	46	35	48	370	83	42	164	472	308	13
1207419	syn	CPn_1054		No	199	181	57	86	44	1734	16	217	49	36	48	376	88	44	160	474	302	13
1207425	syn	CPn_1054		No	198	171	53	87	41	1804	19	225	49	38	44	388	85	41	154	481	303	14
1207435	syn	CPn_1054		No	206	155	51	90	41	1900	21	229	47	36	51	386	81	45	152	480	301	14
1207438	syn	CPn_1054		No	205	151	53	92	40	1919	21	225	47	38	52	394	80	41	150	477	308	15
1207440	syn	CPn_1054		No	210	150	56	92	41	1934	21	227	51	38	53	391	77	43	148	478	309	16
1207447	syn	CPn_1054		No	211	154	58	91	41	1938	23	228	51	39	48	387	75	39	141	464	307	15
1207450	syn	CPn_1054		No	218	148	58	91	41	1944	24	224	49	42	52	397	75	38	144	456	306	14
1207454	syn	CPn_1054		No	225	148	59	94	47	1939	25	226	47	40	55	396	72	39	135	455	310	15
1207461	syn	CPn_1054		No	226	147	70	97	48	2032	24	224	45	38	69	383	66	47	122	451	321	13
1207465	syn	CPn_1054		No	232	143	78	96	48	2064	28	232	45	41	66	381	66	45	124	453	319	16
1207471	syn	CPn_1054		No	223	139	82	97	46	2079	27	254	44	42	64	385	69	50	126	435	321	15
1207473	syn	CPn_1054		No	223	134	81	94	46	2117	27	257	46	41	65	393	67	48	127	425	324	17
1207478	syn	CPn_1054		No	228	122	85	91	52	2121	27	258	44	41	67	400	63	49	128	438	318	14
1207480	syn	CPn_1054		No	226	122	86	92	51	2124	28	264	44	39	70	403	60	50	120	444	316	15
1207483	syn	CPn_1054		No	216	121	82	86	50	2153	25	273	42	41	71	410	60	50	122	448	307	13
1207489	syn	CPn_1054		No	221	119	86	85	47	2214	26	264	45	46	74	399	55	53	122	444	309	14
1207492	syn	CPn_1054		No	221	119	83	80	48	2204	26	273	43	46	68	392	54	52	122	453	320	15
1207496	syn	CPn_1054		No	223	116	87	78	53	2251	27	285	38	46	62	381	60	48	117	454	328	14
1207502	syn	CPn_1054		No	215	117	85	80	56	2271	23	282	34	44	71	377	62	55	122	448	320	8
1207508	syn	CPn_1054		No	214	121	93	75	59	2254	22	277	36	39	70	369	66	52	121	458	317	7
1207513	syn	CPn_1054		No	209	129	93	72	50	2290	22	272	38	41	77	363	71	50	133	462	319	5
1207520	syn	CPn_1054		No	207	141	85	74	58	2264	21	277	39	42	82	379	74	58	131	486	309	5
1207521	syn	CPn_1054		No	203	138	83	75	56	2263	21	277	43	42	82	372	75	58	131	488	311	5
1207528	syn	CPn_1054		No	189	137	92	77	59	2228	21	283	37	40	77	365	73	61	130	496	296	4
1207538	syn	CPn_1054		No	179	133	87	69	59	2278	21	294	43	43	93	370	73	53	146	510	294	8
1207539	syn	CPn_1054		No	173	131	88	68	60	2270	21	291	42	44	96	370	74	52	145	509	286	7
1207544	syn	CPn_1054		No	162	130	84	67	56	2210	17	295	37	43	104	363	73	52	147	518	280	7
1207546	syn	CPn_1054		No	156	130	85	67	58	2200	17	289	34	40	96	360	73	50	145	524	280	8
1207550	syn	CPn_1054		No	160	129	89	70	63	2204	15	286	30	41	90	348	74	57	144	520	276	8
1207568	syn	CPn_1054		No	160	131	65	73	61	2289	13	271	24	40	117	318	79	63	139	534	271	6
1207573	syn	CPn_1054		No	162	125	59	78	64	2301	12	273	31	39	110	320	81	64	140	539	273	NA
1207581	syn	CPn_1054		No	158	118	55	82	69	2285	10	277	45	40	127	314	77	69	130	560	268	4
1207594	syn	CPn_1054		No	157	109	59	83	60	2224	13	274	58	36	106	309	78	63	125	552	279	6
1207603	syn	CPn_1054		No	164	120	68	83	49	2199	10	283	57	38	95	304	79	64	130	554	288	5
1207618	syn	CPn_1054		No	178	142	82	88	36	2148	15	266	47	50	51	270	92	65	119	525	299	NA
1207621	syn	CPn_1054		No	182	147	82	90	37	2162	16	271	47	52	55	275	92	57	121	515	296	NA
1207630	syn	CPn_1054		No	181	166	78	90	43	2118	20	281	32	52	60	274	89	60	115	500	306	NA
1207638	syn	CPn_1054		No	182	181	71	89	50	2118	19	301	36	63	59	270	91	58	108	510	308	9
1207649	syn	CPn_1054		No	186	210	63	88	59	2003	24	308	34	64	55	259	92	64	105	450	298	22
1207652	syn	CPn_1054		No	190	217	62	89	60	1983	24	310	31	63	54	256	89	62	107	433	289	23
1207657	syn	CPn_1054		No	185	224	58	83	61	1980	24	315	28	66	52	247	87	61	110	411	288	29
1207661	syn	CPn_1054		No	186	229	64	78	60	1969	23	319	35	62	58	238	89	57	109	402	287	32
1207664	syn	CPn_1054		No	180	233	71	78	56	2008	23	321	34	60	56	235	89	49	110	390	293	33
1207667	syn	CPn_1054		No	184	226	68	78	61	2025	23	318	35	56	61	243	89	48	108	378	286	31
1207670	syn	CPn_1054		No	181	229	66	75	59	2040	24	319	35	58	60	244	90	43	108	372	271	28
1207673	syn	CPn_1054		No	181	235	68	71	63	2058	24	322	34	61	57	245	89	42	104	370	270	27
1207677	syn	CPn_1054		No	183	233	70	70	61	2048	25	319	32	61	60	242	90	38	111	372	273	24
1207683	syn	CPn_1054		No	185	240	71	70	60	2020	26	315	34	60	69	258	95	45	109	367	255	21
1207687	syn	CPn_1054		No	179	239	71	72	56	2019	24	310	34	55	78	262	93	43	113	348	251	20
1207694	syn	CPn_1054		No	169	247	78	69	56	1991	22	309	34	50	76	278	92	47	113	352	235	18
1207698	syn	CPn_1054		No	170	255	70	69	56	1947	22	303	29	54	68	278	92	49	112	346	232	20
1207705	syn	CPn_1054		No	168	258	73	68	56	1912	22	282	24	54	76	283	95	52	112	333	220	20
1207710	syn	CPn_1054		No	168	260	79	75	49	1880	21	282	28	50	80	293	100	56	121	326	209	21
1207726	syn	CPn_1054		No	166	246	68	88	56	1676	23	240	21	52	73	350	105	50	120	322	181	27
1207730	syn	CPn_1054		No	157	250	77	85	53	1616	23	234	20	49	77	362	102	47	122	341	183	27
1207907	non-syn	CPn_1054		No	131	310	72	87	42	1358	21	207	28	57	86	304	136	43	163	303	147	50
1208290	non-syn	CPn_1054		No	127	104	69	88	19	1551	10	258	49	41	207	130	99	22	220	208	233	23
1208716	syn	CPn_1054		No	202	80	85	89	81	554	16	280	45	52	82	124	11	54	187	167	260	17
1209288	non-syn	CPn_1054		No	92	300	67	84	35	677	17	190	34	45	188	287	46	49	223	292	242	17
1209465	non-syn	CPn_1054		No	147	190	69	94	44	367	12	264	54	37	210	333	99	28	227	522	228	34
1209541	noncoding		CPn_1054/CPn_1055	No	148	230	38	76	46	509	10	165	29	29	172	326	87	54	232	410	234	19
1209554	noncoding		CPn_1054/CPn_1055	No	145	233	40	74	43	574	10	150	27	28	164	311	87	58	234	416	246	21
1211395	noncoding		CPn_1056/CPn_1057	No	99	259	46	55	55	511	13	164	31	8	71	208	110	51	165	239	144	18
1212505	syn	CPn_1057		No	75	224	82	44	47	1526	9	233	55	24	74	244	141	53	54	387	289	11
1213266	non-syn	CPn_1057		No	124	288	88	71	29	94	10	320	45	53	94	147	84	64	181	269	229	27
1215171	non-syn	CPn_1059		No	141	172	62	70	49	1368	18	79	31	34	101	138	49	45	242	189	298	61
1215330	syn	CPn_1059		No	116	156	76	82	54	1899	20	27	28	38	72	270	77	57	245	325	294	53
1216709	syn	CPn_1060		No	130	162	91	35	50	1479	14	115	61	52	290	252	102	41	209	266	289	10
1217743	syn	CPn_1061		No	63	360	78	76	46	748	11	165	43	25	111	346	120	32	179	464	214	35
1219552	non-syn	CPn_1062		No	158	110	67	65	68	1222	22	229	26	37	120	51	75	36	258	69	290	27
1220114	non-syn	CPn_1063		No	212	234	83	100	61	1164	13	231	24	41	98	20	163	23	141	4	307	12
1220285	non-syn	CPn_1063		No	210	273	124	82	55	1044	17	171	28	44	83	44	131	29	158	29	331	26
1222342	noncoding		CPn_1067/CPn_1068	No	96	381	83	30	63	2775	10	179	39	42	117	203	136	51	188	255	270	13
1223301	noncoding		CPn_1068/CPn_1069	No	145	92	60	38	65	2702	15	176	37	17	83	185	78	54	156	198	233	28
1223468	noncoding		CPn_1068/CPn_1069	No	74	231	83	84	49	3158	7	204	69	26	44	348	89	70	205	514	244	19
1225183	non-syn	CPn_1070		No	154	197	133	53	81	1335	NA	129	9	57	120	186	91	48	128	215	242	20
1225513	noncoding		CPn_1070/CPn_1071	No	118	345	38	56	12	866	NA	224	41	14	287	233	100	45	199	261	276	35
1226456	non-syn	CPn_1071		No	211	233	89	52	66	1177	NA	288	63	41	72	208	70	56	263	179	325	10
1226753	non-syn	CPn_1071		No	142	165	107	54	116	2256	NA	429	28	52	125	138	38	55	254	149	250	12
1227357	noncoding		CPn_1071/CPn_1072	No	167	324	44	82	29	1093	NA	220	23	30	202	105	56	NA	156	125	317	15

## Sheet: TableS3
TableS3: IndDel list
List of all InDels from the whole genome alignment without DC9 and their location considering CWL029 as a reference. If the InDel is in an intergenic region then the locus_tags of the neighboring genes are given. Loci in which all isolates except CWL029 have the same genotype are indicated by a "*" in column Reference_start. Column Average_mapping_coverage shows the coverage when mapping the high…
Query isolate	Reference_start	Reference_end	Query_start	Query_end	InDel	InDel length	CWL029 Locus_tag	Average_mapping_coverage
J138	7911	8240	7910	7910	-TTGGACGAGGGACATCCACAATCCATGAGGAAACTTCGTATTCTTGCGATCGTTCTCATAGTTTTTAGCATTATTTTGATTGCAAGTGGTGTGGTATTGCTTACTGTAGCGATCCCTGGATTAAGTTCAGTCATTTCTTCCCCGGCAGGGATGGGTGCCTGTGCTTTGGGATGTGTGATGCTTGCTTTAGGGATCGATGTTCTTCTGAAGAAACGAGAAGTCCCTATAGTTCTCGCATCTGTAACTACGACACCAGGAACTGGCAGCCCTAGAAGTGGTATTTCTATTTCAGGAGCTGATAGCACCATACGTTCTCTTCCTACGTATCCC	330	CPn__0007	NA
MUL2216	10805	10805	10806	10806	+C	1	CPn_0007/CPn_0008	24
CV14	10806	10808	10805	10805	-CCC	3	CPn_0007/CPn_0008	264
GiD	10806	10809	10806	10806	-CCCC	4	CPn_0007/CPn_0008	1216
H12	10806	10807	10805	10805	-CC	2	CPn_0007/CPn_0008	13
Panola	10806	10807	10805	10805	-CC	2	CPn_0007/CPn_0008	33
Wien1	10806	10807	10805	10805	-CC	2	CPn_0007/CPn_0008	140
PB2	10819	10821	10818	10818	-CGA	3	CPn_0007/CPn_0008	103
K7	13358	13361	13357	13357	-CCCC	4	CPn_0009/CPn_0010	124
AR39	13359	13361	13359	13359	-CCC	3	CPn_0009/CPn_0010	NA
CM1	13359	13361	13359	13359	-CCC	3	CPn_0009/CPn_0010	194
CV14	13359	13361	13355	13355	-CCC	3	CPn_0009/CPn_0010	244
CWL011	13359	13361	13358	13358	-CCC	3	CPn_0009/CPn_0010	54
GiD	13359	13361	13355	13355	-CCC	3	CPn_0009/CPn_0010	986
U1271	13359	13361	13358	13358	-CCC	3	CPn_0009/CPn_0010	82
YK41	13359	13361	13357	13357	-CCC	3	CPn_0009/CPn_0010	15
Panola	13360	13361	13357	13357	-CC	2	CPn_0009/CPn_0010	34
PB2	13360	13361	13356	13356	-CC	2	CPn_0009/CPn_0010	219
J138	13361	13361	13032	13032	+C	1	CPn_0009/CPn_0010	NA
PB1	13361	13361	13362	13362	+C	1	CPn_0009/CPn_0010	114
TW183	13361	13361	13360	13360	-C	1	CPn_0009/CPn_0010	NA
UZG1	13361	13361	13360	13360	-C	1	CPn_0009/CPn_0010	22
Wien2	13361	13361	13360	13360	-C	1	CPn_0009/CPn_0010	252
Wien3	13361	13361	13360	13360	-C	1	CPn_0009/CPn_0010	180
CM1	13362	13850	13359	13359	-CCAACACTCTGTAGGGTCGATTTCTTCTCCATCTAAACTTCGCGTTTTAGCGATTACTTTTTTAGTTTTTGGTATGCTCTTACTGATTTCAGGAGCTCTCTTTCTGACGTTAGGGATTCCAGGATTGAGTGCAGCAATTTCTTTTGGATTAGGCATCGGTCTCTCCGCATTAGGAGGAGTGCTGATGATTTCGGGACTACTATGTCTTTTAGTAAAACGAGAGATTCCGACAGTACGACCAGAAGAAATTCCTGAAGGGGTTTCGCTGGCTCCTTCTGAGGAGCCAGCTCTACAGGCAGCTCAGAAGACTTTAGCTCAGCTGCCTAAGGAATTGGATCAGTTAGATACAGATATTCAGGAAGTGTTCGCATGTTTAAGAAAGCTGAAAGATTCTAAGT…	489	CPn_0009/CPn_0010	201
J138	13362	13850	13032	13032	-CCAACACTCTGTAGGGTCGATTTCTTCTCCATCTAAACTTCGCGTTTTAGCGATTACTTTTTTAGTTTTTGGTATGCTCTTACTGATTTCAGGAGCTCTCTTTCTGACGTTAGGGATTCCAGGATTGAGTGCAGCAATTTCTTTTGGATTAGGCATCGGTCTCTCCGCATTAGGAGGAGTGCTGATGATTTCGGGACTACTATGTCTTTTAGTAAAACGAGAGATTCCGACAGTACGACCAGAAGAAATTCCTGAAGGGGTTTCGCTGGCTCCTTCTGAGGAGCCAGCTCTACAGGCAGCTCAGAAGACTTTAGCTCAGCTGCCTAAGGAATTGGATCAGTTAGATACAGATATTCAGGAAGTGTTCGCATGTTTAAGAAAGCTGAAAGATTCTAAGT…	489	CPn_0009/CPn_0010	NA
CM1	13850	13850	13360	13493	+AACACTCTGTAGGGTCGATTTCTTCTCCATCTAAACTTCGCGTTTTAGCGATTACTTTTTTAGTTTTTGGTATGCTCTTACTGATTTCAGGAGCTCTCTTTCTGACGTTAGGGATTCCAGGATTGAGTGCAGCA	134	CPn_0010	148
CM1	13850	13850	13494	13721	+ATTTCTTTTGGATTAGGCATCGGTCTCTCCGCATTAGGAGGAGTGCTGATGATTTCGGGACTACTATGTCTTTTAGTAAAACGAGAGATTCCGACAGTACGACCAGAAGAAATTCCTGAAGGGGTTTCGCTGGCTCCTTCTGAGGAGCCAGCTCTACAGGCAGCTCAGAAGACTTTAGCTCAGCTGCCTAAGGAATTGGATCAGTTAGATACAGATATTCAGGAAGTG	228	CPn_0010	148
CM1	13850	13850	13722	13846	+TTCGCATGTTTAAGAAAGCTGAAAGATTCTAAGTATGAAAGTCGAAGTTTTTTAAACGATGCTAAGAAGGAGCTTCGAGTTTTTGACTTTGTGGTTGAGGATACCCTCTCGGAGATTTTCGAGTT	125	CPn_0010	148
J138	13850	13850	13033	13119	+AACACTCTGTAGGGTCGATTTCTTCTCCATCTAAACTTCGCGTTTTAGCGATTACTTTTTTAGTTTTTGGTATGCTCTTACTGATTT	87	CPn_0010	NA
J138	13850	13850	13120	13369	+CAGGAGCTCTCTTTCTGACGTTAGGGATTCCAGGATTGAGTGCAGCAATTTCTTTTGGATTAGGCATCGGTCTCTCCGCATTAGGAGGAGTGCTGATGATTTCGGGACTACTATGTCTTTTAGTAAAACGAGAGATTCCGACAGTACGACCAGAAGAAATTCCTGAAGGGGTTTCGCTGGCTCCTTCTGAGGAGCCAGCTCTACAGGCAGCTCAGAAGACTTTAGCTCAGCTGCCTAAGGAATTGGATCA	250	CPn_0010	NA
J138	13850	13850	13370	13519	+GTTAGATACAGATATTCAGGAAGTGTTCGCATGTTTAAGAAAGCTGAAAGATTCTAAGTATGAAAGTCGAAGTTTTTTAAACGATGCTAAGAAGGAGCTTCGAGTTTTTGACTTTGTGGTTGAGGATACCCTCTCGGAGATTTTCGAGTT	150	CPn_0010	NA
CM1	13851	13864	13846	13846	-GCGGCAGATTGTGG	14	CPn_0010	151
CM1	13864	13864	13847	13860	+GCGGCAGATTGTGG	14	CPn_0010	141
CM1	13915	13931	13910	13910	-ATGATGACTGCAGAATC	17	CPn_0010	127
J138	13915	13931	13583	13583	-ATGATGACTGCAGAATC	17	CPn_0010	NA
CM1	13931	13931	13911	13927	+ATGATGACTGCAGAATC	17	CPn_0010	117
J138	13931	13931	13584	13600	+ATGATGACTGCAGAATC	17	CPn_0010	NA
J138	13932	14081	13600	13600	-TGAATCGCTTGATTTGTTTCATGTATCGAAGCGGCTAGGGTATTTACCTTCTGGGGATGTTCGAGGGGAGGGGTTAAAGAAATCTGCGAAGGAGATAGTCGCTCGTTTGATGAGCTTGCATTGCGAGATTCACAAGGTGGCGGTAGCGTT	150	CPn_0010	NA
CM1	14015	14081	14010	14010	-CTGCGAAGGAGATAGTCGCTCGTTTGATGAGCTTGCATTGCGAGATTCACAAGGTGGCGGTAGCGTT	67	CPn_0010	98
CM1	14081	14081	14011	14077	+CTGCGAAGGAGATAGTCGCTCGTTTGATGAGCTTGCATTGCGAGATTCACAAGGTGGCGGTAGCGTT	67	CPn_0010	149
J138	14082	14275	13600	13600	-TGATAGGAATTCCTATGCGATGGCAGAAAAGGCGTTTGCGAAAGCGTTGGGAGCTTTAGAAGAGAGTGTGTATCGGAGTCTGACGCAGAGTTATAGAGATAAATTTTTGGAGAGCGAGAGGGCGAAGATCCCATGGAATGGGCATATAACCTGGTTAAGAGATGATGCGAAGAGTGGGTGTGCTGAAAAGAAGC	194	CPn_0010	NA
CM1	14165	14275	14160	14160	-CGCAGAGTTATAGAGATAAATTTTTGGAGAGCGAGAGGGCGAAGATCCCATGGAATGGGCATATAACCTGGTTAAGAGATGATGCGAAGAGTGGGTGTGCTGAAAAGAAGC	111	CPn_0010	134
AR39	14275	14275	14274	14274	+T	1	CPn_0010	NA
CV14	14275	14275	14270	14270	+T	1	CPn_0010	265
CV15	14275	14275	14276	14276	+G	1	CPn_0010	53
CWL011	14275	14275	14273	14273	+T	1	CPn_0010	55
GiD	14275	14275	14270	14270	+T	1	CPn_0010	1804
H12	14275	14275	14277	14277	+T	1	CPn_0010	17
Panola	14275	14275	14272	14272	+T	1	CPn_0010	58
PB2	14275	14275	14271	14271	+T	1	CPn_0010	250
TW183	14275	14275	14275	14275	+T	1	CPn_0010	NA
U1271	14275	14275	14273	14273	+T	1	CPn_0010	116
UZG1	14275	14275	14275	14275	+T	1	CPn_0010	47
Wien1	14275	14275	14274	14274	+T	1	CPn_0010	275
Wien2	14275	14275	14275	14275	+T	1	CPn_0010	377
Wien3	14275	14275	14275	14275	+T	1	CPn_0010	313
YK41	14275	14275	14272	14272	+T	1	CPn_0010	31
CM1	14276	14487	14160	14160	-TCGGGATGCCGAGGAACGTTGGAAGAAATTTAGGAAAGCAGTCTTTTGGGTAGAAGAAGACGGGGGCTTTGACATCAATAATCTCCTTGGAGACTGGGGGACAGTGCTTGATCCTTATAGACAAGAGAGAATGGACGAGATAACGTTCCATGAGTTGTATGAAAAAACTACGTTTTTGAAAAGACTGCACAGAAAGTGTGCGTTAGCGAAAA	212	CPn_0010	157
J138	14276	14487	13600	13600	-TCGGGATGCCGAGGAACGTTGGAAGAAATTTAGGAAAGCAGTCTTTTGGGTAGAAGAAGACGGGGGCTTTGACATCAATAATCTCCTTGGAGACTGGGGGACAGTGCTTGATCCTTATAGACAAGAGAGAATGGACGAGATAACGTTCCATGAGTTGTATGAAAAAACTACGTTTTTGAAAAGACTGCACAGAAAGTGTGCGTTAGCGAAAA	212	CPn_0010	NA
CM1	14487	14487	14161	14484	+CGCAGAGTTATAGAGATAAATTTTTGGAGAGTGAGAGGGCGAAGATCCCATGGAATGGGCATATAACCTGGTTAAGAGATGATGCGAAGAGTGGGTGTGCTGAAAAGAAGCTTCGGGATGCCGAGGAACGTTGGAAGAAATTTAGGAAAGCAGTCTTTTGGGTAGAAGAAGACGGGGGCTTTGACATCAATAATCTCCTTGGAGACTGGGGGACAGTGCTTGATCCTTATAGACAAGAGAGAATGGACGAGATAACGTTCCATGAGTTGTATGAAAAAACTACGTTTTTGAAAAGACTGCACAGAAAGTGTGCGTTAGCGAAAA	324	CPn_0010.1	180
J138	14488	14613	13600	13600	-CAACCTTTGAAAAGAAGAGATCTAAAAAGAATTTGCAGGCAGTCGAGGAGGCGAATGCACGTAGGTTGAAATATGTAAGGGATTGGTATGATCAGGAGTTTCAGAAAGCAGGGGAGAGATTAGAGA	126	CPn_0010.1	NA
CM1	14588	14613	14584	14584	-TCAGAAAGCAGGGGAGAGATTAGAGA	26	CPn_0010.1	127
CM1	14613	14613	14585	14610	+TCAGAAAGCAGGGGAGAGATTAGAGA	26	CPn_0010.1	116
J138	14614	15422	13600	13600	-AACTGCATGCTTTGTATCCTGAGGTTTCAGTCTCTATAAGAGAGAACAAAATACAAGAGACGCGCTCTAATTTAGAGAAAGCCTATGAGGCTATCGAAGAGAACTATCGTTGCTGTGTCCGAGAGCAAGAGGACTACTGGAAAGAAGAAGAGAAAAGGGAAGCGGAGTTTAGGGAGAGGGGAAACAAGATTCTTTCTCCTGAGGAGCTGGAAAGTTCTTTGGAGCAATTCGACCATGGTTTGAAAAATTTTTCTGAGAAATTAATGGAATTGGAAGGGCATATCTTAAAACTTCAGAAAGAAGCCACAGCAGAGGTGGAGAATAAAATACTTTCAGATGCAGAGAGCCGCCTTGAGATTGTATTTGAAGATGTCAAGGAGATGCCCTGTCGAATTGAG…	809	CPn_0010.1	NA
CM1	14688	15422	14684	14684	-GAGAAAGCCTATGAGGCTATCGAAGAGAACTATCGTTGCTGTGTCCGAGAGCAAGAGGACTACTGGAAAGAAGAAGAGAAAAGGGAAGCGGAGTTTAGGGAGAGGGGAAACAAGATTCTTTCTCCTGAGGAGCTGGAAAGTTCTTTGGAGCAATTCGACCATGGTTTGAAAAATTTTTCTGAGAAATTAATGGAATTGGAAGGGCATATCTTAAAACTTCAGAAAGAAGCCACAGCAGAGGTGGAGAATAAAATACTTTCAGATGCAGAGAGCCGCCTTGAGATTGTATTTGAAGATGTCAAGGAGATGCCCTGTCGAATTGAGGAGATAGAGAAGACGCTGCGTATGGCGGAGCTGCCCCTACTTCCTACGAAGAAGGCGTTTGAGAAGGCCTGCTC…	735	CPn_0010.1	184
CM1	15422	15422	14685	15419	+GAGAAAGCCTATGAGGCTATCGAAGAGAACTATCGTTGCTGTGTCCGAGAGCAAGAGGACTACTGGAAAGAAGAAGAGAAAAGGGAAGCGGAGTTTAGGGAGAGGGGAAACAAGATTCTTTCTCCTGAGGAGCTGGAAAGTTCTTTGGAGCAATTCGACCATGGTTTGAAAAATTTTTCTGAGAAATTAATGGAATTGGAAGGGCATATCTTAAAACTTCAGAAAGAAGCCACAGCAGAGGTGGAGAATAAAATACTTTCAGATGCAGAGAGCCGCCTTGAGATTGTATTTGAAGATGTCAAGGAGATGCCCTGTCGAATTGAGGAGATAGAGAAGACGCTGCGTATGGCGGAGCTGCCCCTACTTCCTACGAAGAAGGCGTTTGAGAAGGCCTGCTC…	735	CPn_0010.1	105
J138	15423	15665	13600	13600	-GCCCAGTATTATGATGAGATTTATCGAGTTAGAGTTCAATCCCGATGGATGACGATGTCTGAGAGATTGAGAGAGGGAGTTCAAGCATGCAACAAGATGTTGAAGGCAGGCCTAAGCGAAGAAGATAAGGTTCTTAAAGAAGAAGAGTATTGGTTGTATCGAGAGGAGAGAAAGAATAAAGAGAAACGTTTGGTTGGTACTAAGATAGTAGCAACGCAGCAGCGGATCCAAGAATTTCAACCA	243	CPn_0010.1	NA
AR39	15665	15665	15665	15673	+ATAGAAGTT	9	CPn_0010.1	NA
CM1	15665	15665	15663	15671	+ATAGAAGTT	9	CPn_0010.1	170
GiD	15665	15665	15661	15669	+ATAGAAGTT	9	CPn_0010.1	2213
YK41	15665	15665	15663	15671	+ATAGAAGTT	9	CPn_0010.1	24
J138	15666	16704	13600	13600	-TCTGATATCGTTGAGTCTTCAAATGAGAAAGTGAGCCTTATGGACAAAGCGCGATTTTTATTTAATCGTGAGGACCATTCCTAGAACTATTCTAGGAGTCTATGTGCACTATTTTTTAAGAGGTTTATTATTCCGTGGGTATGTCTGAGAGACTTTGATTAAATGGGATATTATTATATCCTAGTTGCTCTAATCAATATTCCTCTTATGATTTTGGTATTCGATCATGACTGCAGCACCAGCTATTCTACACGTATCCCCGACACCCCCTGAAGAAACAAAATTCGTTATTCCTAAAGATAGTAAATCTCGCGCTCTTGGGATTACTTTATTAGTCGTAGGCATCCTTCTGGTAGTTTGTGGTGCGATTGTACTCAGTGGAGTGATTTCTGGATTGA…	1039	CPn_0010.1	NA
CM1	16704	16704	16711	16988	+ATGCGGATCGGCTGTTTTCCTATGAAAAGACAAAGATGGTGCACGATACTCCGCTGATTCCTTGGGAAGAGGATAAGGAAAAATGTGCTGAAGCTGAGAAAGCTTTCTTAGAGCAACAGAAGATTCTCCTAGATTATGGAAAATCTATCTTTTGGCTGAATGAGAACGATGAGATCAATTTAAACGATCCTTGGAGTTGGGGTCTTAATACGGTGAGGACTAGGAAAGTATTCCAAGAGGTTGACGACAGTGAACGTTGGAATCATAAGGTACTCATT	278	CPn_0012	175
J138	16704	16704	13601	16661	+TGAATCGCTTGATTTGTTTCATGTATCGAAGCGGCTAGGGTATTTACCTTCTGGGGATGTTCGAGGGGAGGGGTTAAAGAAATCTGCGAAGGAGATAGTCGCTCGTTTGATGAGCTTGCATTGCGAGATTCACAAGGTGGCGGTAGCGTTTGATAGGAATTCCTATGCGATGGCAGAAAAGGCGTTTGCGAAAGCGTTGGGAGCTTTAGAAGAGAGTGTGTATCGGAGTCTGACGCAGAGTTATAGAGATAAATTTTTGGAGAGTGAGAGGGCGAAGATCCCATGGAATGGGCATATAACCTGGTTAAGAGATGATGCGAAGAGTGGGTGTGCTGAAAAGAAGCTTCGGGATGCCGAGGAACGTTGGAAGAAATTTAGGAAAGCAGTCTTTTGGGTAG…	3061	CPn_0012	NA
CM1	16705	16844	16988	16988	-ATGCGGATCGGCTGTTTTCCTATGAAAAGACAAAGATGGTGCACGATACTCCGCTGATTCCTTGGGAAGAGGATAAGGAAAAATGTGCTGAAGCTGAGAAAGCTTTCTTAGAGCAACAGAAGATTCTCCTAGATTATGGA	140	CPn_0012	175
J138	16705	16844	16661	16661	-ATGCGGATCGGCTGTTTTCCTATGAAAAGACAAAGATGGTGCACGATACTCCGCTGATTCCTTGGGAAGAGGATAAGGAAAAATGTGCTGAAGCTGAGAAAGCTTTCTTAGAGCAACAGAAGATTCTCCTAGATTATGGA	140	CPn_0012	NA
UZG1	16705	16844	16704	16704	-ATGCGGATCGGCTGTTTTCCTATGAAAAGACAAAGATGGTGCACGATACTCCGCTGATTCCTTGGGAAGAGGATAAGGAAAAATGTGCTGAAGCTGAGAAAGCTTTCTTAGAGCAACAGAAGATTCTCCTAGATTATGGA	140	CPn_0012	34
J138	16844	16844	16662	17666	+CAAAAACTCGAGGACGATTATGAGAAACTTCTAGAGGAAAGTTCAAAAGAGTCTACTGAAGCAAATAAGAAGCTTTTATCTGACTTAGTAGATCGTCTTGAAGATGCTAAGACAAAATTTTTCCTGAAGAAACAGGAGGAGGTGGAGACTCGCGTTAAGGATCTTAGAGCTCGATATGGAGGCACAGTAGATCCTAAGCAGGATACGGAAGCTAAGAAGAAAGTCGAATTGGAGGCTAGCTTAGAAACCTTTTTAGATTCCATCGAATCAGAGCTAGTACAGTGTTTAGAAGATCAAGATATATATTGGAAAGAACAGGATGTCAAAGATCTAGCACGTACGCAAGAGCTCGAGGAACAAGATATTGAAGCGAAGAGGGAAGAAGCTGCCGAAGACCT…	1005	CPn_0012	NA
CM1	16845	16898	16988	16988	-AAATCTATCTTTTGGCTGAATGAGAACGATGAGATCAATTTAAACGATCCTTGG	54	CPn_0012	292
UZG1	16845	16898	16704	16704	-AAATCTATCTTTTGGCTGAATGAGAACGATGAGATCAATTTAAACGATCCTTGG	54	CPn_0012	38
J138	16898	16898	17721	17724	+AAAA	4	CPn_0012	NA
CM1	16899	16982	16988	16988	-AGTTGGGGTCTTAATACGGTGAGGACTAGGAAAGTATTCCAAGAGGTTGACGACAGTGAACGTTGGAATCATAAGGTACTCATT	84	CPn_0012	234
UZG1	16899	16997	16704	16704	-AGTTGGGGTCTTAATACGGTGAGGACTAGGAAAGTATTCCAAGAGGTTGACGACAGTGAACGTTGGAATCATAAGGTACTCATTCAAAAACTCGAGGAC	99	CPn_0012	47
J138	16929	16929	17754	17754	-A	1	CPn_0012	NA
J138	16980	16982	17804	17804	-ATT	3	CPn_0012	NA
J138	16997	16997	17820	17820	+A	1	CPn_0012	NA
UZG1	16998	17392	16704	16704	-GATTATGAGAAACTTCTAGAGGAAAGTTCAAAAGAGTCTACTGAAGCAAATAAGAAGCTTTTATCTGACTTAGTAGATCGTCTTGAAGATGCTAAGACAAAATTTTTCCTGAAGAAACAGGAGGAGGTGGAGACTCGCGTTAAGGATCTTAGAGCTCGATATGGAGGCACAGTAGATCCTAAGCAGGATACGGAAGCTAAGAAGAAAGTCGAATTGGAGGCTAGCTTAGAAACCTTTTTAGATTCCATCGAATCAGAGCTAGTACAGTGTTTAGAAGATCAAGATATATATTGGAAAGAACAGGATGTCAAAGATCTAGCACGTACGCAAGAGCTCGAGGAACAAGATATTGAAGCGAAGAGGGAAGAAGCTGCCGAAGACCTAAGAAGTCTTAA	395	CPn_0012	41
J138	17026	17392	17848	17848	-CAAAAGAGTCTACTGAAGCAAATAAGAAGCTTTTATCTGACTTAGTAGATCGTCTTGAAGATGCTAAGACAAAATTTTTCCTGAAGAAACAGGAGGAGGTGGAGACTCGCGTTAAGGATCTTAGAGCTCGATATGGAGGCACAGTAGATCCTAAGCAGGATACGGAAGCTAAGAAGAAAGTCGAATTGGAGGCTAGCTTAGAAACCTTTTTAGATTCCATCGAATCAGAGCTAGTACAGTGTTTAGAAGATCAAGATATATATTGGAAAGAACAGGATGTCAAAGATCTAGCACGTACGCAAGAGCTCGAGGAACAAGATATTGAAGCGAAGAGGGAAGAAGCTGCCGAAGACCTAAGAAGTCTTAA	367	CPn_0012	NA
J138	17392	17392	17849	18409	+ACGAATTGCTGAAGAGCTTGCTCTTGAGCTGAAGAAGAAAATCTAATCACTAAAGCCTAGTTAAGGGTTCTTTTGAATTGGGCCCTGTGTTTCCATTTCTCTAGGGATCCTCTTAGCTGAGGATCTTCTTTGTACCTCTTTTGATTCGAAAAGAGGTGCTATTGTGAGTTGCCAATAGCAACGATCCACCTTCGTTTTTGAAAAGATACATCAGTTGCTAAGGGAACTTTTCAGAAAATATCATAAAAAACTCCCAAGATTTTGGCTTGGAAAGCGAGCCTTTCTTGCTACTTTTGTTACAACAAAAGTGTTCTATTTTAACGTGCGTATCATTTGTGACTAAGAGATAGACTTGCTTTCTTTATCTATCTTCTGTATTGGAAAGAAAGCCCCTTGAG…	561	CPn_0012	NA
UZG1	17393	17451	16704	16704	-TGAGCGTTTAAAGAAGTCAAAAACTATGTTAGATAGGGCTAAATGGCATATTGAAAATG	59	CPn_0012	39
J138	17440	17440	18456	18456	-A	1	CPn_0012	NA
J138	17451	17451	18468	18469	+TA	2	CPn_0012	NA
UZG1	17452	17469	16704	16704	-CTGAGGACAGTATTACCT	18	CPn_0012	48
J138	17469	17469	18488	18488	+C	1	CPn_0012	NA
UZG1	17470	17973	16704	16704	-GGTGGACTAGTCAGATAGAAATGAAGGATATGAAAGCAAGACTGAAGATCTTAAAAGAAGATATAACAAGTGTTCTACCTGAAATAGATGAGATTGAAACGTGTTTAAGCTTAGAGGAGCTTCCTTTGCTTACGACCAGGGAACTCTTAACTAAGTCCTACCTAAAGTTTAAGATTTGTTCGGAAACACTATTAAAAATGACTTCTGTGTTTGAGAACAATATCTATGTTCAGGAGTACGAGGTTCAGCTGCAAAATCTAGGGTTTAAGTTACAAGGTATATCTCAGAGATTCGGAAAGAAACAAGACGATTTTGCGAATCTAGAGGAACAGGTTGCTTTGCAAAAGAAACGACTCAGAGAGCTCACTCAGAATTTTGAAATACAAGGATTCAATTTC…	504	CPn_0012	60
J138	17530	17973	18548	18548	-ATATAACAAGTGTTCTACCTGAAATAGATGAGATTGAAACGTGTTTAAGCTTAGAGGAGCTTCCTTTGCTTACGACCAGGGAACTCTTAACTAAGTCCTACCTAAAGTTTAAGATTTGTTCGGAAACACTATTAAAAATGACTTCTGTGTTTGAGAACAATATCTATGTTCAGGAGTACGAGGTTCAGCTGCAAAATCTAGGGTTTAAGTTACAAGGTATATCTCAGAGATTCGGAAAGAAACAAGACGATTTTGCGAATCTAGAGGAACAGGTTGCTTTGCAAAAGAAACGACTCAGAGAGCTCACTCAGAATTTTGAAATACAAGGATTCAATTTCATGAAAGAAGATTTTAAGGCAGCCGCTAAAGATCTTTATATAAGAAGTACAGCTGAACAA…	444	CPn_0012	NA
UZG1	17973	17973	16705	17973	+ATGCGGATCGGCTGTTTTCCTATGAAAAGACAAAGATGGTGCACGATACTCCGCTGATTCCTTGGGAAGAGGATAAGGAAAAATGTGCTGAAGCTGAGAAAGCTTTCTTAGAGCAACAGAAGATTCTCCTAGATTATGGAAAATCTATCTTTTGGCTGAATGAGAACGATGAGATCAATTTAAACGATCCTTGGAGTTGGGGTCTTAATACGGTGAGGACTAGGAAAGTATTCCAAGAGGTTGACGACAGTGAACGTTGGAATCATAAGGTACTCATTCAAAAACTCGAGGACGATTATGAGAAACTTCTAGAGGAAAGTTCAAAAGAGTCTACTGAAGCAAATAAGAAGCTTTTATCTGACTTAGTAGATCGTCTTGAAGATGCTAAGACAAAATTT…	1269	CPn_0012	39
CM1	17974	18544	17979	17979	-ATGAGGAGGTCAACAAGCCGCTTCTTGAGTTGATGTACAATTGTGCAGACAGTTATAGAGATGCTAAGAAAAAGCTTTGCTCTCTACGTCTTGATGAAAAAGAGTTATTACAAAAAGAAATCAAGAAAGAGGAATTTTATCAAAAGAAACAACAAAGGCATGCAGATAGATCACGTCATACTACGTATCAAAAGCTACGAATTGCTGAAGAGCTTGCTCTTGAGCTGAAGAAGAAAATCTAATCACTAAAGCCTAGTTAAGGGTTCTTTTGAATTGGGCCCTGTGTTTCCATTTCTCTAGGGATCCTCTTAGCTGAGGATCTTCTTTGTACCTCTTTTGATTCGAAAAGAGGTGCTATTGTGAGTTGCCAATAGCAACGATCCACCTTCGTTTTTGAA…	571	CPn_0012	157
J138	17974	18544	18548	18548	-ATGAGGAGGTCAACAAGCCGCTTCTTGAGTTGATGTACAATTGTGCAGACAGTTATAGAGATGCTAAGAAAAAGCTTTGCTCTCTACGTCTTGATGAAAAAGAGTTATTACAAAAAGAAATCAAGAAAGAGGAATTTTATCAAAAGAAACAACAAAGGCATGCAGATAGATCACGTCATACTACGTATCAAAAGCTACGAATTGCTGAAGAGCTTGCTCTTGAGCTGAAGAAGAAAATCTAATCACTAAAGCCTAGTTAAGGGTTCTTTTGAATTGGGCCCTGTGTTTCCATTTCTCTAGGGATCCTCTTAGCTGAGGATCTTCTTTGTACCTCTTTTGATTCGAAAAGAGGTGCTATTGTGAGTTGCCAATAGCAACGATCCACCTTCGTTTTTGAA…	571	CPn_0012	NA
CM1	18544	18544	17980	18927	+ATGAGGAGGTCAACAAGCCGCTTCTTGAGTTGATGTACAATTGTGCAGACAGTTATAGAGATGCTAAGAAAAAGCTTTGCTCTCTACGTCTTGATGAAAAAGAGTTATTACAAAAAGAAATCAAGAAAGAGGAATTTTATCAAAAGAAACAACAAAGGCATGCAGATAGATCACGTCATACTAGGTATCAAAAGCTACGAATTGCTGAAGAGCTTGCTCTTGAGCTGAAGAAGAAAATCTAATCACTAAAGCCTAGTTAAGGGTTCTTTTGAATTGGGCCCTGTGTTTCCATTTCTCTAGGGATCCTCTTAGCTGAGGATCTTCTTTGTACCTCTTTTGATTCGAAAAGAGGTGCTATTGTGAGTTGCCAATAGCAACGATCCACCTTCGTTTTTGAA…	948	CPn_0012/CPn_0013	66
J138	18545	20587	18548	18548	-TATTGGAAAGAAAGCCCCTTGAGGGAAAAAAAGGTTGTTATGAAGATTCCACTCCGCTTTTTATTGATATCATTAGTACCTACGCTTTCTATGTCGAATTTATTAGGAGCTGCTACTACCGAAGAGTTATCGGCTAGCAATAGCTTCGATGGAACTACATCAACAACAAGCTTTTCTAGTAAAACATCATCGGCTACAGATGGCACCAATTATGTTTTTAAAGATTCTGTAGTTATAGAAAATGTACCCAAAACAGGGGAAACTCAGTCTACTAGTTGTTTTAAAAATGACGCTGCAGCTGGAGATCTAAATTTCTTAGGAGGGGGATTTTCTTTCACATTTAGCAATATCGATGCAACCACGGCTTCTGGAGCTGCTATTGGAAGTGAAGCAGCTAA…	2043	CPn_0012/CPn_0013	NA
CM1	18585	18585	18967	18967	-T	1	CPn_0013	56
CM1	18612	18612	18993	18993	-T	1	CPn_0013	62
CM1	18629	18634	19009	19009	-CTTTCT	6	CPn_0013	60
CM1	18671	20587	19045	19045	-TTATCGGCTAGCAATAGCTTCGATGGAACTACATCAACAACAAGCTTTTCTAGTAAAACATCATCGGCTACAGATGGCACCAATTATGTTTTTAAAGATTCTGTAGTTATAGAAAATGTACCCAAAACAGGGGAAACTCAGTCTACTAGTTGTTTTAAAAATGACGCTGCAGCTGGAGATCTAAATTTCTTAGGAGGGGGATTTTCTTTCACATTTAGCAATATCGATGCAACCACGGCTTCTGGAGCTGCTATTGGAAGTGAAGCAGCTAATAAGACAGTCACGTTATCAGGATTTTCGGCACTTTCTTTTCTTAAATCCCCAGCAAGTACAGTGACTAATGGATTGGGAGCTATCAATGTTAAAGGGAATTTAAGCCTATTGGATAATGATAAGGT…	1917	CPn_0013	75
CWL029c	20587	20587	20588	20588	+C	1	CPn_0013	75
PB1	20587	20587	20590	20590	+C	1	CPn_0013	182
PB2	20587	20587	20584	20584	+C	1	CPn_0013	279
Wien2	20587	20587	20588	20592	+CCCCC	5	CPn_0013	362
CM1	20588	20592	19045	19045	-CCCCC	5	CPn_0013	66
CV15	20588	20588	20588	20588	-C	1	CPn_0013	74
CWL011	20588	20588	20585	20585	-C	1	CPn_0013	80
GiD	20588	20592	20591	20591	-CCCCC	5	CPn_0013	1412
J138	20588	20592	18548	18548	-CCCCC	5	CPn_0013	NA
K7	20588	20588	20583	20583	-C	1	CPn_0013	294
Panola	20588	20588	20584	20584	-C	1	CPn_0013	38
TW183	20588	20588	20587	20587	-C	1	CPn_0013	NA
UZG1	20588	20588	20587	20587	-C	1	CPn_0013	59
Wien3	20588	20588	20587	20587	-C	1	CPn_0013	262
CM1	20592	20592	19046	20608	+AATTTAAGCCTATTGGATAATGATAAGGTATTGATTCAGGACAATTTCTCAACAGGAGATGGCGGAGCAATTAATTGTGCAGGCTCCTTGAAGATCGCAAACAATAAGTCCCTTTCTTTTATTGGAAATAGTTCTTCAACACGTGGCGGAGCGATTCATACCAAAAACCTCACACTATCTTCTGGTGGGGAAACTCTATTTCAGGGGAATACAGCGCCTACGGCTGCTGGTAAAGGAGGTGCTATCGCGATTGCAGACTCTGGCACCCTATCCATTTCTGGAGACAGTGGCGACATTATCTTTGAAGGCAATACGATAGGAGCTACAGGAACCGTCTCTCATAGTGCTATTGATTTAGGAACTAGCGCTAAGATAACTGCGTTACGTGCTGCGCAAGG…	1563	CPn_0013	66
J138	20592	20592	18549	20270	+GATTTTCTTTCACATTTAGCAATATCGATGCAACCACGGCTTCTGGAGCTGCTATTGGAAGTGAAGCAGCTAATAAGACAGTCACGTTATCAGGATTTTCGGCACTTTCTTTTCTTAAATCCCCAGCAAGTACAGTGACTAATGGATTGGGAGCTATCAATGTTAAAGGGAATTTAAGCCTATTGGATAATGATAAGGTATTGATTCAGGACAATTTCTCAACAGGAGATGGCGGAGCAATTAATTGTGCAGGCTCCTTGAAGATCGCAAACAATAAGTCCCTTTCTTTTATTGGAAATAGTTCTTCAACACGTGGCGGAGCGATTCATACCAAAAACCTCACACTATCTTCTGGTGGGGAAACTCTATTTCAGGGGAATACAGCGCCTACGGCTGCT…	1722	CPn_0013	NA
AR39	25680	25686	25687	25687	-AGGAACT	7	CPn_0016	NA
CM1	25680	25686	25695	25695	-AGGAACT	7	CPn_0016	161
GiD	25680	25686	25678	25678	-AGGAACT	7	CPn_0016	1030
J138	25680	25686	25357	25357	-AGGAACT	7	CPn_0016	NA
YK41	25680	25686	25685	25685	-AGGAACT	7	CPn_0016	19
CV14	58473	58473	58469	58469	+C	1	CPn_0043	189
CV15	58473	58473	58474	58474	+C	1	CPn_0043	47
GiD	58474	58475	58465	58465	-CC	2	CPn_0043	667
K7	58474	58475	58468	58468	-CC	2	CPn_0043	180
Panola	58474	58475	58469	58469	-CC	2	CPn_0043	21
PB2	58474	58475	58470	58470	-CC	2	CPn_0043	205
TW183	58474	58478	58472	58472	-CCCCC	5	CPn_0043	NA
UZG1	58474	58478	58472	58472	-CCCCC	5	CPn_0043	33
Wien1	58474	58474	58472	58472	-C	1	CPn_0043	238
Wien2	58474	58474	58491	58491	-C	1	CPn_0043	274
Wien3	58474	58476	58472	58472	-CCC	3	CPn_0043	276
YK41	58474	58474	58476	58476	-C	1	CPn_0043	13
TW183	58543	61050	58536	58536	-ACTTTTTTAGTTCTTGGTGTGCTCTTACTGATTTCAGGAGCTCTCTTTCTAACGTTAGGGATTTCAGGAGTCTCTCTTGGAGTTGGTTTGGGGCTCTCTGCATTAGGAAGTGTACTCGTTATTTCGGGATTTCTATTGCTTTTAGAAAGACGAGAGGTTTCGGGAGTGGGTTTAGAGGGGATTCCGACAGGTATTCCTGTGGGTCCTTCTGCAGAACCTTCTTCAGAGGAAATACAGAAGAAGCAAAAAGCAAAGCAAATTTTAGATCAACTGCCTCAGGAACTAGATCAGTTAGATACGGATATTCAGCACGTGCTCTCATGTTTAGGGAAACTGAAAGATCTTAAGTGCAAAGATCGAGGTCTTTTAAAAGATGCCAAGGAGAAACTGCAAGTTTT…	2508	CPn_0043	NA
UZG1	58543	61050	58536	58536	-ACTTTTTTAGTTCTTGGTGTGCTCTTACTGATTTCAGGAGCTCTCTTTCTAACGTTAGGGATTTCAGGAGTCTCTCTTGGAGTTGGTTTGGGGCTCTCTGCATTAGGAAGTGTACTCGTTATTTCGGGATTTCTATTGCTTTTAGAAAGACGAGAGGTTTCGGGAGTGGGTTTAGAGGGGATTCCGACAGGTATTCCTGTGGGTCCTTCTGCAGAACCTTCTTCAGAGGAAATACAGAAGAAGCAAAAAGCAAAGCAAATTTTAGATCAACTGCCTCAGGAACTAGATCAGTTAGATACGGATATTCAGCACGTGCTCTCATGTTTAGGGAAACTGAAAGATCTTAAGTGCAAAGATCGAGGTCTTTTAAAAGATGCCAAGGAGAAACTGCAAGTTTT…	2508	CPn_0043	25
AR39	62772	62772	62774	62783	+AGAAGAAACA	10	CPn_0045	NA
CM1	62772	62772	62782	62791	+AGAAGAAACA	10	CPn_0045	104
GiD	62772	62772	62763	62772	+AGAAGAAACA	10	CPn_0045	2311
J138	62772	62772	62444	62453	+AGAAGAAACA	10	CPn_0045	NA
TW183	62772	62772	60259	60268	+AGAAGAAACA	10	CPn_0045	NA
UZG1	62772	62772	60259	60268	+AGAAGAAACA	10	CPn_0045	56
YK41	62772	62772	62775	62784	+AGAAGAAACA	10	CPn_0045	26
AR39	66558	66562	66568	66568	-GCAAA	5	CPn_0050	NA
GiD	66558	66562	66557	66557	-GCAAA	5	CPn_0050	551
J138	66558	66562	66238	66238	-GCAAA	5	CPn_0050	NA
YK41	66558	66562	66569	66569	-GCAAA	5	CPn_0050	25
MUL2216	84990	84990	84988	84988	-A	1	CPn_0068/CPn_0069	5
PB1	85335	85335	85339	85339	+C	1	CPn_0069	19
AR39	85336	85340	85341	85341	-CCCCC	5	CPn_0069	NA
CM1	85336	85340	85354	85354	-CCCCC	5	CPn_0069	100
CV15	85336	85337	85340	85340	-CC	2	CPn_0069	11
CWL011	85336	85336	85332	85332	-C	1	CPn_0069	52
GiD	85336	85340	85330	85330	-CCCCC	5	CPn_0069	2683
J138	85336	85340	85011	85011	-CCCCC	5	CPn_0069	NA
K7	85336	85336	85328	85328	-C	1	CPn_0069	77
MUL2216	85336	85337	85332	85332	-CC	2	CPn_0069	16
Panola	85336	85337	85320	85320	-CC	2	CPn_0069	6
TW183	85336	85336	82831	82831	-C	1	CPn_0069	NA
U1271	85336	85336	85333	85333	-C	1	CPn_0069	10
UZG1	85336	85336	82831	82831	-C	1	CPn_0069	38
Wien1	85336	85336	85333	85333	-C	1	CPn_0069	189
YK41	85336	85340	85296	85296	-CCCCC	5	CPn_0069	29
Wien2	85358	85358	85376	85376	+G	1	CPn_0069	28
AR39	*87251	87251	87251	87251	-A	1	CPn_0070	NA
CM1	*87251	87251	87264	87264	-A	1	CPn_0070	166
CV14	*87251	87251	87246	87246	-A	1	CPn_0070	69
CV15	*87251	87251	87253	87253	-A	1	CPn_0070	92
CWL011	*87251	87251	87246	87246	-A	1	CPn_0070	77
CWL029c	*87251	87251	87249	87249	-A	1	CPn_0070	39
GiD	*87251	87251	87240	87240	-A	1	CPn_0070	287
H12	*87251	87251	86817	86817	-A	1	CPn_0070	12
J138	*87251	87251	86921	86921	-A	1	CPn_0070	NA
K7	*87251	87251	87242	87242	-A	1	CPn_0070	344
MUL2216	*87251	87251	87245	87245	-A	1	CPn_0070	11
Panola	*87251	87251	87233	87233	-A	1	CPn_0070	30
PB1	*87251	87251	87254	87254	-A	1	CPn_0070	116
PB2	*87251	87251	87245	87245	-A	1	CPn_0070	326
TW183	*87251	87251	84745	84745	-A	1	CPn_0070	NA
U1271	*87251	87251	87247	87247	-A	1	CPn_0070	67
UZG1	*87251	87251	84745	84745	-A	1	CPn_0070	63
Wien1	*87251	87251	87247	87247	-A	1	CPn_0070	224
Wien2	*87251	87251	87268	87268	-A	1	CPn_0070	548
Wien3	*87251	87251	87246	87246	-A	1	CPn_0070	95
YK41	*87251	87251	87206	87206	-A	1	CPn_0070	10
MUL2216	94379	94379	94374	94374	+A	1	CPn_0081	14
UZG1	94379	94379	91874	91874	+A	1	CPn_0081	44
UZG1	94382	94382	91878	91878	+G	1	CPn_0081	50
AR39	*102282	102282	102283	102283	+T	1	CPn_0082/CPn_0083	NA
CM1	*102282	102282	102296	102296	+T	1	CPn_0082/CPn_0083	90
CV14	*102282	102282	102278	102278	+T	1	CPn_0082/CPn_0083	295
CV15	*102282	102282	102285	102285	+T	1	CPn_0082/CPn_0083	115
CWL011	*102282	102282	102278	102278	+T	1	CPn_0082/CPn_0083	62
CWL029c	*102282	102282	102281	102281	+T	1	CPn_0082/CPn_0083	65
GiD	*102282	102282	102272	102272	+T	1	CPn_0082/CPn_0083	2144
H12	*102282	102282	101837	101837	+T	1	CPn_0082/CPn_0083	11
J138	*102282	102282	101953	101953	+T	1	CPn_0082/CPn_0083	NA
K7	*102282	102282	102274	102274	+T	1	CPn_0082/CPn_0083	275
MUL2216	*102282	102282	102278	102278	+T	1	CPn_0082/CPn_0083	47
Panola	*102282	102282	102265	102265	+T	1	CPn_0082/CPn_0083	44
PB1	*102282	102282	102286	102286	+T	1	CPn_0082/CPn_0083	112
PB2	*102282	102282	102277	102277	+T	1	CPn_0082/CPn_0083	307
TW183	*102282	102282	99777	99777	+T	1	CPn_0082/CPn_0083	NA
U1271	*102282	102282	102279	102279	+T	1	CPn_0082/CPn_0083	118
UZG1	*102282	102282	99779	99779	+T	1	CPn_0082/CPn_0083	27
Wien1	*102282	102282	102279	102279	+T	1	CPn_0082/CPn_0083	243
Wien2	*102282	102282	102300	102300	+T	1	CPn_0082/CPn_0083	498
Wien3	*102282	102282	102278	102278	+T	1	CPn_0082/CPn_0083	255
YK41	*102282	102282	102238	102238	+T	1	CPn_0082/CPn_0083	19
J138	121058	121058	120730	120730	+A	1	CPn_0096	NA
J138	121067	121067	120740	120741	+TA	2	CPn_0096	NA
J138	121083	121083	120756	120756	-T	1	CPn_0096	NA
J138	121092	121092	120764	120764	-G	1	CPn_0096	NA
J138	121118	121118	120789	120789	-G	1	CPn_0096	NA
J138	127028	127028	126700	126739	+GAAGTTCCCAGTTTGCCTGGTGGCCACAAAATAAAATAAG	40	CPn_0098	NA
YK41	158423	158428	158383	158383	-CAAAGG	6	CPn_0125	8
U1271	160640	160657	160636	160636	-AAAAGTTCGCAATATTTG	18	CPn_0126	74
MUL2216	181989	181989	181986	181986	+G	1	CPn_0145	20
H12	182604	182604	181870	181870	-G	1	CPn_0145/CPn_0146	16
UZG1	195411	195412	192907	192907	-TA	2	CPn_0152/CPn_0153	40
AR39	200133	200133	200135	200135	+T	1	CPn_0156/CPn_0157	NA
CM1	200133	200133	200148	200148	+T	1	CPn_0156/CPn_0157	94
GiD	200133	200133	200124	200124	+T	1	CPn_0156/CPn_0157	1725
J138	200133	200133	199845	199845	+T	1	CPn_0156/CPn_0157	NA
TW183	200133	200133	197629	197629	+T	1	CPn_0156/CPn_0157	NA
UZG1	200133	200133	197629	197629	+T	1	CPn_0156/CPn_0157	43
YK41	200133	200133	200066	200066	+T	1	CPn_0156/CPn_0157	14
AR39	202097	202185	202098	202098	-CCCAAAGCAGGGTCAAAGGTCGTTGATCTATAAGCTCCTCTTTCCCGAAGTACTGTAAAGGGCCTGGAAAGGCGAATGCGTTTGATTTT	89	CPn_0159/CPn_0160	NA
CM1	202097	202185	202111	202111	-CCCAAAGCAGGGTCAAAGGTCGTTGATCTATAAGCTCCTCTTTCCCGAAGTACTGTAAAGGGCCTGGAAAGGCGAATGCGTTTGATTTT	89	CPn_0159/CPn_0160	129
GiD	202097	202185	202087	202087	-CCCAAAGCAGGGTCAAAGGTCGTTGATCTATAAGCTCCTCTTTCCCGAAGTACTGTAAAGGGCCTGGAAAGGCGAATGCGTTTGATTTT	89	CPn_0159/CPn_0160	664
J138	202097	202185	201808	201808	-CCCAAAGCAGGGTCAAAGGTCGTTGATCTATAAGCTCCTCTTTCCCGAAGTACTGTAAAGGGCCTGGAAAGGCGAATGCGTTTGATTTT	89	CPn_0159/CPn_0160	NA
TW183	202097	202185	199592	199592	-CCCAAAGCAGGGTCAAAGGTCGTTGATCTATAAGCTCCTCTTTCCCGAAGTACTGTAAAGGGCCTGGAAAGGCGAATGCGTTTGATTTT	89	CPn_0159/CPn_0160	NA
UZG1	202097	202185	199592	199592	-CCCAAAGCAGGGTCAAAGGTCGTTGATCTATAAGCTCCTCTTTCCCGAAGTACTGTAAAGGGCCTGGAAAGGCGAATGCGTTTGATTTT	89	CPn_0159/CPn_0160	52
YK41	202097	202185	202029	202029	-CCCAAAGCAGGGTCAAAGGTCGTTGATCTATAAGCTCCTCTTTCCCGAAGTACTGTAAAGGGCCTGGAAAGGCGAATGCGTTTGATTTT	89	CPn_0159/CPn_0160	18
J138	226932	226934	226554	226554	-CTG	3	CPn_0189	NA
J138	226941	226941	226560	226560	-A	1	CPn_0189	NA
J138	226954	226956	226572	226572	-CAT	3	CPn_0189	NA
J138	226968	226968	226583	226583	-G	1	CPn_0189	NA
J138	226984	226984	226598	226598	-T	1	CPn_0189	NA
J138	226991	226991	226606	226606	+T	1	CPn_0189	NA
UZG1	229884	229884	227292	227292	+T	1	CPn_0189/CPn_0190	26
AR39	254227	254227	254141	254147	+AAAACAG	7	CPn_0213	NA
CM1	254227	254227	254154	254160	+AAAACAG	7	CPn_0213	113
GiD	254227	254227	254130	254136	+AAAACAG	7	CPn_0213	1225
J138	254227	254227	253843	253849	+AAAACAG	7	CPn_0213	NA
TW183	254227	254227	251635	251641	+AAAACAG	7	CPn_0213	NA
UZG1	254227	254227	251636	251642	+AAAACAG	7	CPn_0213	45
YK41	254227	254227	254018	254024	+AAAACAG	7	CPn_0213	16
AR39	257858	257858	257777	257777	-T	1	CPn_0216/CPn_0217	NA
UZG1	265267	265267	262683	262683	+G	1	CPn_0227	41
UZG1	277950	277950	275367	275367	+G	1	CPn_0240/CPn_0241	30
YK41	290183	290183	289897	289897	-T	1	CPn_0255/CPn_0256	27
H12	295057	295082	293102	293102	-AATTTTTAATATAAATAAGGAAGTAA	26	CPn_0261/CPn_0262	5
CM1	311346	311346	311280	311280	+T	1	CPn_0276/CPn_0277	145
UZG1	384546	384546	381962	381962	-A	1	CPn_0341/CPn_0342	57
AR39	*385020	385020	384940	384940	+G	1	CPn_0343	NA
CM1	*385020	385020	384955	384955	+G	1	CPn_0343	154
CV14	*385020	385020	385017	385017	+G	1	CPn_0343	311
CV15	*385020	385020	385024	385024	+G	1	CPn_0343	60
CWL011	*385020	385020	385017	385017	+G	1	CPn_0343	30
CWL029c	*385020	385020	385015	385015	+G	1	CPn_0343	23
GiD	*385020	385020	384930	384930	+G	1	CPn_0343	3623
H12	*385020	385020	382486	382486	+G	1	CPn_0343	6
J138	*385020	385020	384643	384643	+G	1	CPn_0343	NA
K7	*385020	385020	385013	385013	+G	1	CPn_0343	121
MUL2216	*385020	385020	385007	385007	+G	1	CPn_0343	21
Panola	*385020	385020	384992	384992	+G	1	CPn_0343	5
PB1	*385020	385020	385025	385025	+G	1	CPn_0343	71
PB2	*385020	385020	385016	385016	+G	1	CPn_0343	122
TW183	*385020	385020	382435	382435	+G	1	CPn_0343	NA
U1271	*385020	385020	385003	385003	+G	1	CPn_0343	83
UZG1	*385020	385020	382437	382437	+G	1	CPn_0343	48
Wien1	*385020	385020	385018	385018	+G	1	CPn_0343	128
Wien2	*385020	385020	385015	385015	+G	1	CPn_0343	216
Wien3	*385020	385020	385017	385017	+G	1	CPn_0343	229
YK41	*385020	385020	384653	384653	+G	1	CPn_0343	29
AR39	392810	392810	392731	392815	+AACGAACCACCAAACATCAAAGCTATAACCCGATCTAAAAGATTTATTATTTACATTTTTCGATCCCAGAAACTAATGAAAAAGC	85	CPn_0349/CPn_0350	NA
CM1	392810	392810	392746	392830	+AACGAACCACCAAACATCAAAGCTATAACCCGATCTAAAAGATTTATTATTTACATTTTTCGATCCCAGAAACTAATGAAAAAGC	85	CPn_0349/CPn_0350	173
GiD	392810	392810	392721	392805	+AACGAACCACCAAACATCAAAGCTATAACCCGATCTAAAAGATTTATTATTTACATTTTTCGATCCCAGAAACTAATGAAAAAGC	85	CPn_0349/CPn_0350	670
J138	392810	392810	392434	392518	+AACGAACCACCAAACATCAAAGCTATAACCCGATCTAAAAGATTTATTATTTACATTTTTCGATCCCAGAAACTAATGAAAAAGC	85	CPn_0349/CPn_0350	NA
TW183	392810	392810	390226	390310	+AACGAACCACCAAACATCAAAGCTATAACCCGATCTAAAAGATTTATTATTTACATTTTTCGATCCCAGAAACTAATGAAAAAGC	85	CPn_0349/CPn_0350	NA
UZG1	392810	392810	390228	390312	+AACGAACCACCAAACATCAAAGCTATAACCCGATCTAAAAGATTTATTATTTACATTTTTCGATCCCAGAAACTAATGAAAAAGC	85	CPn_0349/CPn_0350	56
YK41	392810	392810	392444	392528	+AACGAACCACCAAACATCAAAGCTATAACCCGATCTAAAAGATTTATTATTTACATTTTTCGATCCCAGAAACTAATGAAAAAGC	85	CPn_0349/CPn_0350	16
GiD	397315	397520	397309	397309	-TTTCCTATATTCTAAGTGGCGCATTGTTAGGATTAGGATTATTAATAGCCTTGATTGGTGTGATTTTAGGAATAAAAAAAATCACGCCTATGATTTCATCAAAAGAACAAGTATTCCCCCAAGAACTCGTAAATAGAATCAGGGCGCACTATCCTAAATTTGTCTCTGATTTTGTTTCAGAAGCTAAACCAAATCTTAAAGATCTC	206	CPn_0354	1182
GiD	397520	397520	397310	397515	+TTTCCTATATTCTAAGTGGCGCATTGTTAGGATTAGGATTATTAATAGCCTTGATTGGTGTGATTTTAGGAATAAAAAAAATCACGCCTATGATTTCATCAAAAGAACAAGTATTCCCCCAAGAACTCGTAAATAGAATCAGGGCGCACTATCCTAAATTTGTCTCTGATTTTGTTTCAGAAGCTAAACCAAATCTTAAAGATCTC	206	CPn_0354	1416
AR39	397521	397521	397525	397525	-A	1	CPn_0354	NA
AR39	397521	397521	397526	397526	+A	1	CPn_0354	NA
CM1	397521	397521	397540	397540	-A	1	CPn_0354	171
CM1	397521	397521	397541	397541	+A	1	CPn_0354	171
YK41	397521	397521	397232	397232	-A	1	CPn_0354	16
YK41	397521	397521	397233	397233	+A	1	CPn_0354	16
AR39	397522	397606	397526	397526	-TAAGTTTTATTGATCTTCTAAATCAATTGCACTCTGAAGTTGGATCATCTACAAATTACAACGTATCTGAAGAACTACAACAGAA	85	CPn_0354	NA
YK41	397522	397606	397233	397233	-TAAGTTTTATTGATCTTCTAAATCAATTGCACTCTGAAGTTGGATCATCTACAAATTACAACGTATCTGAAGAACTACAACAGAA	85	CPn_0354	15
AR39	397606	397606	397527	397611	+TAAGTTTTATTGATCTTCTAAATCAATTGCACTCTGAAGTTGGATCATCTACAAATTACAACGTATCTGAAGAACTACAACAGAA	85	CPn_0354	NA
YK41	397606	397606	397234	397318	+TAAGTTTTATTGATCTTCTAAATCAATTGCACTCTGAAGTTGGATCATCTACAAATTACAACGTATCTGAAGAACTACAACAGAA	85	CPn_0354	27
GiD	397773	397850	397767	397767	-AGCAAGGTTGTAGAGCTCCATCGAGTTAAGAAAATTGGAGGCAGCCTCGAAGAAGACCTTAGTGATTATATAAAACCA	78	CPn_0354	2497
GiD	397850	397850	397768	397845	+AGCAAGGTTGTAGAGCTCCATCGAGTTAAGAAAATTGGAGGCAGCCTCGAAGAAGACCTTAGTGATTATATAAAACCA	78	CPn_0354	2427
GiD	398169	398206	398163	398163	-ATAAAAACAGTCCCGGCTGATTTATGGGAAAACCTCTG	38	CPn_0354	2283
GiD	398206	398206	398164	398201	+ATAAAAACAGTCCCGGCTGATTTATGGGAAAACCTCTG	38	CPn_0354	2393
GiD	398557	399906	398551	398551	-CCTTTCGAGACTAAAAAGCTAGTTACCTGGTTTAGTCTTTAAAGAAGATACTCGTCTTCCTATGAATTCTAGCTCCTGTTACAAAATTGACGTCATAAACCCTAGCTCTGGCATTTCCATGCTCTAGAGCTATTCTGTGAAGACCCTGTCTTAATACACTCTCTAATCGCTTAGAAACTGAACTCAAATGCCTTAACAAGAATTTACCTAGTTCTTTCTTTGGCTCATCAGAAGCAGAAAATGCTTGAACAGCTTCTTTTAGATCCTGAATCACATACAGGCCTAGGTTTACATCAAAATCGATAGAAGATTCGTCAAGAAGATTTTGGGATGACAAAGCTCCTACAAGAGCACAAAGCTGAAGGTTGTATGCGGTACTGTTATCTACAAAACACAGC…	1350	CPn_0354/CPn_0355	729
GiD	399906	399906	398552	399901	+CCTTTCGAGACTAAAAAGCTAGTTACCTGGTTTAGTCTTTAAAGAAGATACTCGTCTTCCTATGAATTCTAGCTCCTGTTACAAAATTGACGTCATAAACCCTAGCTCTGGCATTTCCATGCTCTAGAGCTATTCTGTGAAGACCCTGTCTTAATACACTCTCTAATCGCTTAGAAACTGAACTCAAATGCCTTAACAAGAATTTACCTAGTTCTTTCTTTGGCTCATCAGAAGCAGAAAATGCTTGAACAGCTTCTTTTAGATCCTGAATCACATACAGGCCTAGGTTTACATCAAAATCGATAGAAGATTCGTCAAGAAGATTTTGGGATGACAAAGCTCCTACAAGAGCACAAAGCTGAAGGTTGTATGCGGTACTGTTATCTACAAAACACAGC…	1350	CPn_0355/CPn_0356	303
J138	399942	399942	399651	399651	+A	1	CPn_0355/CPn_0356	NA
PB1	426230	426230	426236	426236	+A	1	CPn_0378/CPn_0379	149
U1271	426230	426230	426214	426214	+A	1	CPn_0378/CPn_0379	83
AR39	*464805	464805	464811	464811	+A	1	CPn_0418/CPn_0419	NA
CM1	*464805	464805	464826	464826	+A	1	CPn_0418/CPn_0419	246
CV14	*464805	464805	464803	464803	+A	1	CPn_0418/CPn_0419	352
CV15	*464805	464805	464810	464810	+A	1	CPn_0418/CPn_0419	100
CWL011	*464805	464805	464803	464803	+A	1	CPn_0418/CPn_0419	77
CWL029c	*464805	464805	464801	464801	+A	1	CPn_0418/CPn_0419	30
GiD	*464805	464805	464801	464801	+A	1	CPn_0418/CPn_0419	2303
H12	*464805	464805	461891	461891	+A	1	CPn_0418/CPn_0419	15
J138	*464805	464805	464515	464515	+A	1	CPn_0418/CPn_0419	NA
K7	*464805	464805	464799	464799	+A	1	CPn_0418/CPn_0419	201
MUL2216	*464805	464805	464793	464793	+A	1	CPn_0418/CPn_0419	16
Panola	*464805	464805	464778	464778	+A	1	CPn_0418/CPn_0419	35
PB1	*464805	464805	464812	464812	+A	1	CPn_0418/CPn_0419	136
PB2	*464805	464805	464802	464802	+A	1	CPn_0418/CPn_0419	206
TW183	*464805	464805	462306	462306	+A	1	CPn_0418/CPn_0419	NA
U1271	*464805	464805	464790	464790	+A	1	CPn_0418/CPn_0419	100
UZG1	*464805	464805	462308	462308	+A	1	CPn_0418/CPn_0419	32
Wien1	*464805	464805	464804	464804	+A	1	CPn_0418/CPn_0419	205
Wien2	*464805	464805	464767	464767	+A	1	CPn_0418/CPn_0419	251
Wien3	*464805	464805	464803	464803	+A	1	CPn_0418/CPn_0419	263
YK41	*464805	464805	464520	464520	+A	1	CPn_0418/CPn_0419	23
AR39	491484	491876	491489	491489	-AATACCAACCTGCTCTTTTCAGGGAACAAAGCTACGGGCCCGAGTAATTCTTCAGCAAATCAAGAGGGTTGCGGTGGGGCAATCCTAGCCTTTATTGATTCAGGATCCGTAAGCGATAAAACAGGACTATCGATTGCAAACAACCAAGAAGTCAGCCTCACTAGTAATGCTGCAACAGTAAGTGGTGGTGCGATCTATGCTACCAAATGTACTCTAACTGGAAACGGCTCCCTGACCTTTGACGGCAATACTGCTGGAACTTCAGGAGGGGCGATCTATACAGAAACTGAAGATTTTACTCTTACAGGAAGTACAGGAACCGTGACCTTCAGCACAAATACAGCAAAGACAGGCGGCGCCTTATATTCTAAAGGCAACAACTCTCTGTCTGGT	393	CPn_0444	NA
CM1	491484	491876	491504	491504	-AATACCAACCTGCTCTTTTCAGGGAACAAAGCTACGGGCCCGAGTAATTCTTCAGCAAATCAAGAGGGTTGCGGTGGGGCAATCCTAGCCTTTATTGATTCAGGATCCGTAAGCGATAAAACAGGACTATCGATTGCAAACAACCAAGAAGTCAGCCTCACTAGTAATGCTGCAACAGTAAGTGGTGGTGCGATCTATGCTACCAAATGTACTCTAACTGGAAACGGCTCCCTGACCTTTGACGGCAATACTGCTGGAACTTCAGGAGGGGCGATCTATACAGAAACTGAAGATTTTACTCTTACAGGAAGTACAGGAACCGTGACCTTCAGCACAAATACAGCAAAGACAGGCGGCGCCTTATATTCTAAAGGCAACAACTCTCTGTCTGGT	393	CPn_0444	149
GiD	491484	491876	491479	491479	-AATACCAACCTGCTCTTTTCAGGGAACAAAGCTACGGGCCCGAGTAATTCTTCAGCAAATCAAGAGGGTTGCGGTGGGGCAATCCTAGCCTTTATTGATTCAGGATCCGTAAGCGATAAAACAGGACTATCGATTGCAAACAACCAAGAAGTCAGCCTCACTAGTAATGCTGCAACAGTAAGTGGTGGTGCGATCTATGCTACCAAATGTACTCTAACTGGAAACGGCTCCCTGACCTTTGACGGCAATACTGCTGGAACTTCAGGAGGGGCGATCTATACAGAAACTGAAGATTTTACTCTTACAGGAAGTACAGGAACCGTGACCTTCAGCACAAATACAGCAAAGACAGGCGGCGCCTTATATTCTAAAGGCAACAACTCTCTGTCTGGT	393	CPn_0444	789
J138	491484	491876	491193	491193	-AATACCAACCTGCTCTTTTCAGGGAACAAAGCTACGGGCCCGAGTAATTCTTCAGCAAATCAAGAGGGTTGCGGTGGGGCAATCCTAGCCTTTATTGATTCAGGATCCGTAAGCGATAAAACAGGACTATCGATTGCAAACAACCAAGAAGTCAGCCTCACTAGTAATGCTGCAACAGTAAGTGGTGGTGCGATCTATGCTACCAAATGTACTCTAACTGGAAACGGCTCCCTGACCTTTGACGGCAATACTGCTGGAACTTCAGGAGGGGCGATCTATACAGAAACTGAAGATTTTACTCTTACAGGAAGTACAGGAACCGTGACCTTCAGCACAAATACAGCAAAGACAGGCGGCGCCTTATATTCTAAAGGCAACAACTCTCTGTCTGGT	393	CPn_0444	NA
YK41	491484	491876	491198	491198	-AATACCAACCTGCTCTTTTCAGGGAACAAAGCTACGGGCCCGAGTAATTCTTCAGCAAATCAAGAGGGTTGCGGTGGGGCAATCCTAGCCTTTATTGATTCAGGATCCGTAAGCGATAAAACAGGACTATCGATTGCAAACAACCAAGAAGTCAGCCTCACTAGTAATGCTGCAACAGTAAGTGGTGGTGCGATCTATGCTACCAAATGTACTCTAACTGGAAACGGCTCCCTGACCTTTGACGGCAATACTGCTGGAACTTCAGGAGGGGCGATCTATACAGAAACTGAAGATTTTACTCTTACAGGAAGTACAGGAACCGTGACCTTCAGCACAAATACAGCAAAGACAGGCGGCGCCTTATATTCTAAAGGCAACAACTCTCTGTCTGGT	393	CPn_0444	27
AR39	507199	507199	506813	506813	+C	1	CPn_0450	NA
CM1	507199	507199	506828	506829	+CC	2	CPn_0450	114
CWL029c	507199	507199	507196	507196	+C	1	CPn_0450	63
J138	507199	507199	506517	506517	+C	1	CPn_0450	NA
Panola	507199	507199	507173	507174	+CC	2	CPn_0450	39
U1271	507199	507199	507185	507185	+C	1	CPn_0450	68
YK41	507199	507199	506522	506522	+C	1	CPn_0450	23
CV14	507200	507201	507197	507197	-CC	2	CPn_0450	99
CWL011	507200	507200	507197	507197	-C	1	CPn_0450	56
K7	507200	507200	507193	507193	-C	1	CPn_0450	328
PB1	507200	507201	507206	507206	-CC	2	CPn_0450	185
TW183	507200	507201	504700	504700	-CC	2	CPn_0450	NA
UZG1	507200	507201	504702	504702	-CC	2	CPn_0450	69
Wien1	507200	507201	507198	507198	-CC	2	CPn_0450	180
Wien3	507200	507201	507197	507197	-CC	2	CPn_0450	289
AR39	519225	519225	518840	518840	+C	1	CPn_0454/CPn_0455	NA
CM1	519225	519225	518856	518856	+C	1	CPn_0454/CPn_0455	87
GiD	519225	519225	518829	518829	+C	1	CPn_0454/CPn_0455	2559
J138	519225	519225	518544	518544	+C	1	CPn_0454/CPn_0455	NA
K7	519225	519225	519219	519219	+C	1	CPn_0454/CPn_0455	325
TW183	519225	519225	516725	516725	+C	1	CPn_0454/CPn_0455	NA
UZG1	519225	519225	516727	516727	+C	1	CPn_0454/CPn_0455	47
YK41	519225	519225	518549	518549	+C	1	CPn_0454/CPn_0455	27
CV14	519226	519227	519221	519221	-CC	2	CPn_0454/CPn_0455	312
CV15	519226	519227	519230	519230	-CC	2	CPn_0454/CPn_0455	76
U1271	519226	519227	519211	519211	-CC	2	CPn_0454/CPn_0455	140
Wien1	519226	519227	519222	519222	-CC	2	CPn_0454/CPn_0455	195
Wien3	519226	519227	519221	519221	-CC	2	CPn_0454/CPn_0455	235
AR39	519227	519227	518841	518841	-C	1	CPn_0454/CPn_0455	NA
CM1	519227	519227	518857	518857	-C	1	CPn_0454/CPn_0455	88
GiD	519227	519227	518830	518830	-C	1	CPn_0454/CPn_0455	2571
J138	519227	519227	518545	518545	-C	1	CPn_0454/CPn_0455	NA
YK41	519227	519227	518550	518550	-C	1	CPn_0454/CPn_0455	26
AR39	520346	520346	519961	519961	+G	1	CPn_0456	NA
CM1	520346	520346	519977	519977	+G	1	CPn_0456	92
GiD	520346	520346	519950	519950	+G	1	CPn_0456	2806
J138	520346	520346	519665	519665	+G	1	CPn_0456	NA
TW183	520346	520346	517847	517847	+G	1	CPn_0456	NA
UZG1	520346	520346	517849	517849	+G	1	CPn_0456	73
YK41	520346	520346	519670	519670	+G	1	CPn_0456	14
TW183	548837	549016	546337	546337	-TAGACGTCGCTCCTCGAACTCCTGATAAAAAAGAAGAACTCTTCGAAGAAGCCTCTGCTTCTTCGGAACGCCTTTCTTTTACAGTATCGCCGGCAGAATCTTCGCCCTGAGTTGTTAAATCATCTTCGGAAGCAGAACGCTGGAACTTTCCTTTAATATCACCTAGGGCACCATGAACTT	180	CPn_0473	NA
UZG1	548837	549016	546339	546339	-TAGACGTCGCTCCTCGAACTCCTGATAAAAAAGAAGAACTCTTCGAAGAAGCCTCTGCTTCTTCGGAACGCCTTTCTTTTACAGTATCGCCGGCAGAATCTTCGCCCTGAGTTGTTAAATCATCTTCGGAAGCAGAACGCTGGAACTTTCCTTTAATATCACCTAGGGCACCATGAACTT	180	CPn_0473	50
K7	559572	559621	559565	559565	-TCGCAAATTGAGATAACATAGAATCCAAGCCTTGCAAACAAACGGTGTAA	50	CPn_0481	213
AR39	560831	560831	560447	560447	+C	1	CPn_0481	NA
AR39	*579089	579089	578706	578706	+A	1	CPn_0498/CPn_0499	NA
CM1	*579089	579089	578721	578721	+A	1	CPn_0498/CPn_0499	128
CV14	*579089	579089	579084	579084	+A	1	CPn_0498/CPn_0499	291
CV15	*579089	579089	579093	579093	+A	1	CPn_0498/CPn_0499	106
CWL011	*579089	579089	579087	579087	+A	1	CPn_0498/CPn_0499	79
CWL029c	*579089	579089	579085	579085	+A	1	CPn_0498/CPn_0499	62
GiD	*579089	579089	578694	578694	+A	1	CPn_0498/CPn_0499	1765
H12	*579089	579089	576116	576116	+A	1	CPn_0498/CPn_0499	15
J138	*579089	579089	578409	578409	+A	1	CPn_0498/CPn_0499	NA
K7	*579089	579089	579034	579034	+A	1	CPn_0498/CPn_0499	209
MUL2216	*579089	579089	579081	579081	+A	1	CPn_0498/CPn_0499	63
Panola	*579089	579089	579065	579065	+A	1	CPn_0498/CPn_0499	56
PB1	*579089	579089	579095	579095	+A	1	CPn_0498/CPn_0499	92
PB2	*579089	579089	579087	579087	+A	1	CPn_0498/CPn_0499	192
TW183	*579089	579089	576411	576411	+A	1	CPn_0498/CPn_0499	NA
U1271	*579089	579089	579074	579074	+A	1	CPn_0498/CPn_0499	85
UZG1	*579089	579089	576413	576413	+A	1	CPn_0498/CPn_0499	88
Wien1	*579089	579089	579085	579085	+A	1	CPn_0498/CPn_0499	222
Wien2	*579089	579089	579052	579052	+A	1	CPn_0498/CPn_0499	178
Wien3	*579089	579089	579084	579084	+A	1	CPn_0498/CPn_0499	86
YK41	*579089	579089	578407	578407	+A	1	CPn_0498/CPn_0499	18
AR39	623873	623873	623491	623955	+TGGTGGGGGCATTTACACGAAAAATGCGGCCTTCTCAAATTTATCTTCTGTAACTTTTGATCAAAATACCTCTTCAGAAAATGGTGGTGCCTTACTTACCCAAAAAGCTGCAGATAAAACGGACTGTTCTTTCACCTATATTACAAATGTCAATATCACCAACAATACAGCTACAGGAAATGGTGGGGGCATTGCTGGGGGAAAAGCACATTTTGATCGCATTGATAATCTTACAGTCCAAAGCAACCAAGCAAAGAAAGGTGGTGGGGTTTATCTTGAAGATGCCCTCATCCTGGAAAAGGTTATTACAGGTTCTGTCTCACAAAATACAGCTACAGAAAGTGGTGGGGGTATCTACGCTAAGGATATTCAACTACAAGCTCTACCTGGAAGCTTCA…	465	CPn_0540	NA
CM1	623873	623873	623506	623970	+TGGTGGGGGCATTTACACGAAAAATGCGGCCTTCTCAAATTTATCTTCTGTAACTTTTGATCAAAATACCTCTTCAGAAAATGGTGGTGCCTTACTTACCCAAAAAGCTGCAGATAAAACGGACTGTTCTTTCACCTATATTACAAATGTCAATATCACCAACAATACAGCTACAGGAAATGGTGGGGGCATTGCTGGGGGAAAAGCACATTTTGATCGCATTGATAATCTTACAGTCCAAAGCAACCAAGCAAAGAAAGGTGGTGGGGTTTATCTTGAAGATGCCCTCATCCTGGAAAAGGTTATTACAGGTTCTGTCTCACAAAATACAGCTACAGAAAGTGGTGGGGGTATCTACGCTAAGGATATTCAACTACAAGCTCTACCTGGAAGCTTCA…	465	CPn_0540	240
CWL011	623873	623873	623872	624336	+TGGTGGGGGCATTTACACGAAAAATGCGGCCTTCTCAAATTTATCTTCTGTAACTTTTGATCAAAATACCTCTTCAGAAAATGGTGGTGCCTTACTTACCCAAAAAGCTGCAGATAAAACGGACTGTTCTTTCACCTATATTACAAATGTCAATATCACCAACAATACAGCTACAGGAAATGGTGGGGGCATTGCTGGGGGAAAAGCACATTTCGATCGCATTGATAATCTTACAGTCCAAAGCAACCAAGCAAAGAAAGGTGGTGGGGTTTATCTTGAAGATGCCCTCATCCTGGAAAAGGTTATTACAGGTTCTGTCTCACAAAATACAGCTACAGAAAGTGGTGGGGGTATCTACGCTAAGGATATTCAACTACAAGCTCTACCTGGAAGCTTCA…	465	CPn_0540	56
GiD	623873	623873	623479	623943	+TGGTGGGGGCATTTACACGAAAAATGCGGCCTTCTCAAATTTATCTTCTGTAACTTTTGATCAAAATACCTCTTCAGAAAATGGTGGTGCCTTACTTACCCAAAAAGCTGCAGATAAAACGGACTGTTCTTTCACCTATATTACAAATGTCAATATCACCAACAATACAGCTACAGGAAATGGTGGGGGCATTGCTGGGGGAAAAGCACATTTTGATCGCATTGATAATCTTACAGTCCAAAGCAACCAAGCAAAGAAAGGTGGTGGGGTTTATCTTGAAGATGCCCTCATCCTGGAAAAGGTTATTACAGGTTCTGTCTCACAAAATACAGCTACAGAAAGTGGTGGGGGTATCTACGCTAAGGATATTCAACTACAAGCTCTACCTGGAAGCTTCA…	465	CPn_0540	888
J138	623873	623873	623194	623658	+TGGTGGGGGCATTTACACGAAAAATGCGGCCTTCTCAAATTTATCTTCTGTAACTTTTGATCAAAATACCTCTTCAGAAAATGGTGGTGCCTTACTTACCCAAAAAGCTGCAGATAAAACGGACTGTTCTTTCACCTATATTACAAATGTCAATATCACCAACAATACAGCTACAGGAAATGGTGGGGGCATTGCTGGGGGAAAAGCACATTTTGATCGCATTGATAATCTTACAGTCCAAAGCAACCAAGCAAAGAAAGGTGGTGGGGTTTATCTTGAAGATGCCCTCATCCTGGAAAAGGTTATTACAGGTTCTGTCTCACAAAATACAGCTACAGAAAGTGGTGGGGGTATCTACGCTAAGGATATTCAACTACAAGCTCTACCTGGAAGCTTCA…	465	CPn_0540	NA
K7	623873	623873	623819	624283	+TGGTGGGGGCATTTACACGAAAAATGCGGCCTTCTCAAATTTATCTTCTGTAACTTTTGATCAAAATACCTCTTCAGAAAATGGTGGTGCCTTACTTACCCAAAAAGCTGCAGATAAAACGGACTGTTCTTTCACCTATATTACAAATGTCAATATCACCAACAATACAGCTACAGGAAATGGTGGGGGCATTGCTGGGGGAAAAGCACATTTCGATCGCATTGATAATCTTACAGTCCAAAGCAACCAAGCAAAGAAAGGTGGTGGGGTTTATCTTGAAGATGCCCTCATCCTGGAAAAGGTTATTACAGGTTCTGTCTCACAAAATACAGCTACAGAAAGTGGTGGGGGTATCTACGCTAAGGATATTCAACTACAAGCTCTACCTGGAAGCTTCA…	465	CPn_0540	135
Panola	623873	623873	623850	624314	+TGGTGGGGGCATTTACACGAAAAATGCGGCCTTCTCAAATTTATCTTCTGTAACTTTTGATCAAAATACCTCTTCAGAAAATGGTGGTGCCTTACTTACCCAAAAAGCTGCAGATAAAACGGACTGTTCTTTCACCTATATTACAAATGTCAATATCACCAACAATACAGCTACAGGAAATGGTGGGGGCATTGCTGGGGGAAAAGCACATTTCGATCGCATTGATAATCTTACAGTCCAAAGCAACCAAGCAAAGAAAGGTGGTGGGGTTTATCTTGAAGATGCCCTCATCCTGGAAAAGGTTATTACAGGTTCTGTCTCACAAAATACAGCTACAGAAAGTGGTGGGGGTATCTACGCTAAGGATATTCAACTACAAGCTCTACCTGGAAGCTTCA…	465	CPn_0540	46
U1271	623873	623873	623859	624323	+TGGTGGGGGCATTTACACGAAAAATGCGGCCTTCTCAAATTTATCTTCTGTAACTTTTGATCAAAATACCTCTTCAGAAAATGGTGGTGCCTTACTTACCCAAAAAGCTGCAGATAAAACGGACTGTTCTTTCACCTATATTACAAATGTCAATATCACCAACAATACAGCTACAGGAAATGGTGGGGGCATTGCTGGGGGAAAAGCACATTTCGATCGCATTGATAATCTTACAGTCCAAAGCAACCAAGCAAAGAAAGGTGGTGGGGTTTATCTTGAAGATGCCCTCATCCTGGAAAAGGTTATTACAGGTTCTGTCTCACAAAATACAGCTACAGAAAGTGGTGGGGGTATCTACGCTAAGGATATTCAACTACAAGCTCTACCTGGAAGCTTCA…	465	CPn_0540	96
YK41	623873	623873	623194	623658	+TGGTGGGGGCATTTACACGAAAAATGCGGCCTTCTCAAATTTATCTTCTGTAACTTTTGATCAAAATACCTCTTCAGAAAATGGTGGTGCCTTACTTACCCAAAAAGCTGCAGATAAAACGGACTGTTCTTTCACCTATATTACAAATGTCAATATCACCAACAATACAGCTACAGGAAATGGTGGGGGCATTGCTGGGGGAAAAGCACATTTTGATCGCATTGATAATCTTACAGTCCAAAGCAACCAAGCAAAGAAAGGTGGTGGGGTTTATCTTGAAGATGCCCTCATCCTGGAAAAGGTTATTACAGGTTCTGTCTCACAAAATACAGCTACAGAAAGTGGTGGGGGTATCTACGCTAAGGATATTCAACTACAAGCTCTACCTGGAAGCTTCA…	465	CPn_0540	29
AR39	623874	624323	623955	623955	-TGGTGGGGGCATTTACACGAAAAATGCGGCCTTCTCAAATTTATCTTCTGTAACTTTTGATCAAAATACCTCTTCAGAAAATGGTGGTGCCTTACTTACCCAAAAAGCTGCAGATAAAACGGACTGTTCTTTCACCTATATTACAAATGTCAATATCACCAACAATACAGCTACAGGAAATGGTGGGGGCATTGCTGGGGGAAAAGCACATTTCGATCGCATTGATAATCTTACAGTCCAAAGCAACCAAGCAAAGAAAGGTGGTGGGGTTTATCTTGAAGATGCCCTCATCCTGGAAAAGGTTATTACAGGTTCTGTCTCACAAAATACAGCTACAGAAAGTGGTGGGGGTATCTACGCTAAGGATATTCAACTACAAGCTCTACCTGGAAGCTTCA…	450	CPn_0540	NA
CM1	623874	624323	623970	623970	-TGGTGGGGGCATTTACACGAAAAATGCGGCCTTCTCAAATTTATCTTCTGTAACTTTTGATCAAAATACCTCTTCAGAAAATGGTGGTGCCTTACTTACCCAAAAAGCTGCAGATAAAACGGACTGTTCTTTCACCTATATTACAAATGTCAATATCACCAACAATACAGCTACAGGAAATGGTGGGGGCATTGCTGGGGGAAAAGCACATTTCGATCGCATTGATAATCTTACAGTCCAAAGCAACCAAGCAAAGAAAGGTGGTGGGGTTTATCTTGAAGATGCCCTCATCCTGGAAAAGGTTATTACAGGTTCTGTCTCACAAAATACAGCTACAGAAAGTGGTGGGGGTATCTACGCTAAGGATATTCAACTACAAGCTCTACCTGGAAGCTTCA…	450	CPn_0540	245
CV14	623874	624323	623868	623868	-TGGTGGGGGCATTTACACGAAAAATGCGGCCTTCTCAAATTTATCTTCTGTAACTTTTGATCAAAATACCTCTTCAGAAAATGGTGGTGCCTTACTTACCCAAAAAGCTGCAGATAAAACGGACTGTTCTTTCACCTATATTACAAATGTCAATATCACCAACAATACAGCTACAGGAAATGGTGGGGGCATTGCTGGGGGAAAAGCACATTTCGATCGCATTGATAATCTTACAGTCCAAAGCAACCAAGCAAAGAAAGGTGGTGGGGTTTATCTTGAAGATGCCCTCATCCTGGAAAAGGTTATTACAGGTTCTGTCTCACAAAATACAGCTACAGAAAGTGGTGGGGGTATCTACGCTAAGGATATTCAACTACAAGCTCTACCTGGAAGCTTCA…	450	CPn_0540	329
CWL011	623874	624323	624336	624336	-TGGTGGGGGCATTTACACGAAAAATGCGGCCTTCTCAAATTTATCTTCTGTAACTTTTGATCAAAATACCTCTTCAGAAAATGGTGGTGCCTTACTTACCCAAAAAGCTGCAGATAAAACGGACTGTTCTTTCACCTATATTACAAATGTCAATATCACCAACAATACAGCTACAGGAAATGGTGGGGGCATTGCTGGGGGAAAAGCACATTTCGATCGCATTGATAATCTTACAGTCCAAAGCAACCAAGCAAAGAAAGGTGGTGGGGTTTATCTTGAAGATGCCCTCATCCTGGAAAAGGTTATTACAGGTTCTGTCTCACAAAATACAGCTACAGAAAGTGGTGGGGGTATCTACGCTAAGGATATTCAACTACAAGCTCTACCTGGAAGCTTCA…	450	CPn_0540	57
GiD	623874	624323	623943	623943	-TGGTGGGGGCATTTACACGAAAAATGCGGCCTTCTCAAATTTATCTTCTGTAACTTTTGATCAAAATACCTCTTCAGAAAATGGTGGTGCCTTACTTACCCAAAAAGCTGCAGATAAAACGGACTGTTCTTTCACCTATATTACAAATGTCAATATCACCAACAATACAGCTACAGGAAATGGTGGGGGCATTGCTGGGGGAAAAGCACATTTCGATCGCATTGATAATCTTACAGTCCAAAGCAACCAAGCAAAGAAAGGTGGTGGGGTTTATCTTGAAGATGCCCTCATCCTGGAAAAGGTTATTACAGGTTCTGTCTCACAAAATACAGCTACAGAAAGTGGTGGGGGTATCTACGCTAAGGATATTCAACTACAAGCTCTACCTGGAAGCTTCA…	450	CPn_0540	883
J138	623874	624323	623658	623658	-TGGTGGGGGCATTTACACGAAAAATGCGGCCTTCTCAAATTTATCTTCTGTAACTTTTGATCAAAATACCTCTTCAGAAAATGGTGGTGCCTTACTTACCCAAAAAGCTGCAGATAAAACGGACTGTTCTTTCACCTATATTACAAATGTCAATATCACCAACAATACAGCTACAGGAAATGGTGGGGGCATTGCTGGGGGAAAAGCACATTTCGATCGCATTGATAATCTTACAGTCCAAAGCAACCAAGCAAAGAAAGGTGGTGGGGTTTATCTTGAAGATGCCCTCATCCTGGAAAAGGTTATTACAGGTTCTGTCTCACAAAATACAGCTACAGAAAGTGGTGGGGGTATCTACGCTAAGGATATTCAACTACAAGCTCTACCTGGAAGCTTCA…	450	CPn_0540	NA
K7	623874	624323	624283	624283	-TGGTGGGGGCATTTACACGAAAAATGCGGCCTTCTCAAATTTATCTTCTGTAACTTTTGATCAAAATACCTCTTCAGAAAATGGTGGTGCCTTACTTACCCAAAAAGCTGCAGATAAAACGGACTGTTCTTTCACCTATATTACAAATGTCAATATCACCAACAATACAGCTACAGGAAATGGTGGGGGCATTGCTGGGGGAAAAGCACATTTCGATCGCATTGATAATCTTACAGTCCAAAGCAACCAAGCAAAGAAAGGTGGTGGGGTTTATCTTGAAGATGCCCTCATCCTGGAAAAGGTTATTACAGGTTCTGTCTCACAAAATACAGCTACAGAAAGTGGTGGGGGTATCTACGCTAAGGATATTCAACTACAAGCTCTACCTGGAAGCTTCA…	450	CPn_0540	136
Panola	623874	624323	624314	624314	-TGGTGGGGGCATTTACACGAAAAATGCGGCCTTCTCAAATTTATCTTCTGTAACTTTTGATCAAAATACCTCTTCAGAAAATGGTGGTGCCTTACTTACCCAAAAAGCTGCAGATAAAACGGACTGTTCTTTCACCTATATTACAAATGTCAATATCACCAACAATACAGCTACAGGAAATGGTGGGGGCATTGCTGGGGGAAAAGCACATTTCGATCGCATTGATAATCTTACAGTCCAAAGCAACCAAGCAAAGAAAGGTGGTGGGGTTTATCTTGAAGATGCCCTCATCCTGGAAAAGGTTATTACAGGTTCTGTCTCACAAAATACAGCTACAGAAAGTGGTGGGGGTATCTACGCTAAGGATATTCAACTACAAGCTCTACCTGGAAGCTTCA…	450	CPn_0540	45
PB1	623874	624323	623879	623879	-TGGTGGGGGCATTTACACGAAAAATGCGGCCTTCTCAAATTTATCTTCTGTAACTTTTGATCAAAATACCTCTTCAGAAAATGGTGGTGCCTTACTTACCCAAAAAGCTGCAGATAAAACGGACTGTTCTTTCACCTATATTACAAATGTCAATATCACCAACAATACAGCTACAGGAAATGGTGGGGGCATTGCTGGGGGAAAAGCACATTTCGATCGCATTGATAATCTTACAGTCCAAAGCAACCAAGCAAAGAAAGGTGGTGGGGTTTATCTTGAAGATGCCCTCATCCTGGAAAAGGTTATTACAGGTTCTGTCTCACAAAATACAGCTACAGAAAGTGGTGGGGGTATCTACGCTAAGGATATTCAACTACAAGCTCTACCTGGAAGCTTCA…	450	CPn_0540	133
PB2	623874	624323	623871	623871	-TGGTGGGGGCATTTACACGAAAAATGCGGCCTTCTCAAATTTATCTTCTGTAACTTTTGATCAAAATACCTCTTCAGAAAATGGTGGTGCCTTACTTACCCAAAAAGCTGCAGATAAAACGGACTGTTCTTTCACCTATATTACAAATGTCAATATCACCAACAATACAGCTACAGGAAATGGTGGGGGCATTGCTGGGGGAAAAGCACATTTCGATCGCATTGATAATCTTACAGTCCAAAGCAACCAAGCAAAGAAAGGTGGTGGGGTTTATCTTGAAGATGCCCTCATCCTGGAAAAGGTTATTACAGGTTCTGTCTCACAAAATACAGCTACAGAAAGTGGTGGGGGTATCTACGCTAAGGATATTCAACTACAAGCTCTACCTGGAAGCTTCA…	450	CPn_0540	57
U1271	623874	624323	624323	624323	-TGGTGGGGGCATTTACACGAAAAATGCGGCCTTCTCAAATTTATCTTCTGTAACTTTTGATCAAAATACCTCTTCAGAAAATGGTGGTGCCTTACTTACCCAAAAAGCTGCAGATAAAACGGACTGTTCTTTCACCTATATTACAAATGTCAATATCACCAACAATACAGCTACAGGAAATGGTGGGGGCATTGCTGGGGGAAAAGCACATTTCGATCGCATTGATAATCTTACAGTCCAAAGCAACCAAGCAAAGAAAGGTGGTGGGGTTTATCTTGAAGATGCCCTCATCCTGGAAAAGGTTATTACAGGTTCTGTCTCACAAAATACAGCTACAGAAAGTGGTGGGGGTATCTACGCTAAGGATATTCAACTACAAGCTCTACCTGGAAGCTTCA…	450	CPn_0540	95
Wien1	623874	624323	623869	623869	-TGGTGGGGGCATTTACACGAAAAATGCGGCCTTCTCAAATTTATCTTCTGTAACTTTTGATCAAAATACCTCTTCAGAAAATGGTGGTGCCTTACTTACCCAAAAAGCTGCAGATAAAACGGACTGTTCTTTCACCTATATTACAAATGTCAATATCACCAACAATACAGCTACAGGAAATGGTGGGGGCATTGCTGGGGGAAAAGCACATTTCGATCGCATTGATAATCTTACAGTCCAAAGCAACCAAGCAAAGAAAGGTGGTGGGGTTTATCTTGAAGATGCCCTCATCCTGGAAAAGGTTATTACAGGTTCTGTCTCACAAAATACAGCTACAGAAAGTGGTGGGGGTATCTACGCTAAGGATATTCAACTACAAGCTCTACCTGGAAGCTTCA…	450	CPn_0540	236
YK41	623874	624323	623658	623658	-TGGTGGGGGCATTTACACGAAAAATGCGGCCTTCTCAAATTTATCTTCTGTAACTTTTGATCAAAATACCTCTTCAGAAAATGGTGGTGCCTTACTTACCCAAAAAGCTGCAGATAAAACGGACTGTTCTTTCACCTATATTACAAATGTCAATATCACCAACAATACAGCTACAGGAAATGGTGGGGGCATTGCTGGGGGAAAAGCACATTTCGATCGCATTGATAATCTTACAGTCCAAAGCAACCAAGCAAAGAAAGGTGGTGGGGTTTATCTTGAAGATGCCCTCATCCTGGAAAAGGTTATTACAGGTTCTGTCTCACAAAATACAGCTACAGAAAGTGGTGGGGGTATCTACGCTAAGGATATTCAACTACAAGCTCTACCTGGAAGCTTCA…	450	CPn_0540	28
AR39	624324	624338	623955	623955	-TGGTGGGGGCATCTA	15	CPn_0540	NA
CM1	624324	624338	623970	623970	-TGGTGGGGGCATCTA	15	CPn_0540	124
CWL011	624324	624338	624336	624336	-TGGTGGGGGCATCTA	15	CPn_0540	38
GiD	624324	624338	623943	623943	-TGGTGGGGGCATCTA	15	CPn_0540	1541
J138	624324	624338	623658	623658	-TGGTGGGGGCATCTA	15	CPn_0540	NA
K7	624324	624338	624283	624283	-TGGTGGGGGCATCTA	15	CPn_0540	157
Panola	624324	624338	624314	624314	-TGGTGGGGGCATCTA	15	CPn_0540	54
U1271	624324	624338	624323	624323	-TGGTGGGGGCATCTA	15	CPn_0540	135
YK41	624324	624338	623658	623658	-TGGTGGGGGCATCTA	15	CPn_0540	27
J138	635697	635697	635018	635018	+C	1	CPn_0551	NA
YK41	643422	643437	642741	642741	-AATTTTATCAATTATT	16	CPn_0558/CPn_0559	14
CM1	646352	646352	645985	645993	+TTTCTTCTC	9	CPn_0561	192
MUL2216	675951	675952	675942	675942	-TA	2	CPn_0585/CPn_0586	37
U1271	677345	677345	677331	677331	+T	1	CPn_t18/CPn_0587	112
J138	689470	689470	688790	688790	-A	1	CPn_0598	NA
J138	689486	689486	688807	688807	+T	1	CPn_0598	NA
AR39	751106	751106	750724	750724	+A	1	CPn_0667/CPn_0668	NA
CM1	751106	751106	750748	750748	+A	1	CPn_0667/CPn_0668	163
GiD	751106	751106	750712	750712	+A	1	CPn_0667/CPn_0668	1109
J138	751106	751106	750428	750428	+A	1	CPn_0667/CPn_0668	NA
YK41	751106	751106	750415	750415	+A	1	CPn_0667/CPn_0668	16
H12	760425	760425	757309	757309	+C	1	CPn_0677/CPn_0678	19
AR39	779836	779836	779453	779453	-A	1	CPn_0694/CPn_0695	NA
CM1	779836	779836	779477	779477	-A	1	CPn_0694/CPn_0695	69
GiD	779836	779836	779441	779441	-A	1	CPn_0694/CPn_0695	1513
J138	779836	779836	779157	779157	-A	1	CPn_0694/CPn_0695	NA
YK41	779836	779836	779144	779144	-A	1	CPn_0694/CPn_0695	42
TW183	798450	798464	795771	795771	-CCTTCCTTTTTAGAA	15	CPn_0712	NA
UZG1	798450	798464	795766	795766	-CCTTCCTTTTTAGAA	15	CPn_0712	59
MUL2216	813427	813427	813416	813416	-T	1	CPn_0726/CPn_0727	50
H12	813499	813523	810278	810278	-TTATTTTTTATTTGAAAAGCTTCAT	25	CPn_0726/CPn_0727	13
H12	813523	813523	810279	810281	+ACA	3	CPn_0726/CPn_0727	11
TW183	824991	824991	822297	822297	-A	1	CPn_0734/CPn_0735	NA
UZG1	824991	824991	822292	822292	-A	1	CPn_0734/CPn_0735	51
AR39	841583	841584	841199	841199	-AA	2	CPn_0744/CPn_0745	NA
AR39	841586	841588	841200	841200	-CAC	3	CPn_0744/CPn_0745	NA
TW183	843730	843730	841037	841052	+GGAAGGGATTTTTGTG	16	CPn_0747.1	NA
UZG1	843730	843730	841032	841047	+GGAAGGGATTTTTGTG	16	CPn_0747.1	37
AR39	*916324	916324	915937	915937	+C	1	CPn_0809	NA
CM1	*916324	916324	915966	915966	+C	1	CPn_0809	300
CV14	*916324	916324	915870	915870	+C	1	CPn_0809	406
CV15	*916324	916324	915909	915909	+C	1	CPn_0809	89
CWL011	*916324	916324	916323	916323	+C	1	CPn_0809	75
CWL029c	*916324	916324	916325	916325	+C	1	CPn_0809	60
GiD	*916324	916324	915930	915930	+C	1	CPn_0809	1279
H12	*916324	916324	913020	913020	+C	1	CPn_0809	7
J138	*916324	916324	915646	915646	+C	1	CPn_0809	NA
K7	*916324	916324	916270	916270	+C	1	CPn_0809	314
MUL2216	*916324	916324	916314	916314	+C	1	CPn_0809	56
Panola	*916324	916324	916295	916295	+C	1	CPn_0809	59
PB1	*916324	916324	915881	915881	+C	1	CPn_0809	116
PB2	*916324	916324	915873	915873	+C	1	CPn_0809	379
TW183	*916324	916324	913647	913647	+C	1	CPn_0809	NA
U1271	*916324	916324	916311	916311	+C	1	CPn_0809	147
UZG1	*916324	916324	913642	913642	+C	1	CPn_0809	73
Wien1	*916324	916324	915871	915871	+C	1	CPn_0809	216
Wien2	*916324	916324	916278	916278	+C	1	CPn_0809	480
Wien3	*916324	916324	916320	916320	+C	1	CPn_0809	352
YK41	*916324	916324	915638	915638	+C	1	CPn_0809	47
J138	929463	929463	928784	928784	-A	1	CPn_0820	NA
MUL2216	938259	938259	938250	938250	+T	1	CPn_0830/CPn_0831	19
UZG1	938259	938259	935578	935578	+T	1	CPn_0830/CPn_0831	70
AR39	1044260	1044260	1043874	1043900	+GATGAGATTCAAGAGCTCCCCTCCCCA	27	CPn_0912	NA
CM1	1044260	1044260	1043903	1043929	+GATGAGATTCAAGAGCTCCCCTCCCCA	27	CPn_0912	201
GiD	1044260	1044260	1043867	1043893	+GATGAGATTCAAGAGCTCCCCTCCCCA	27	CPn_0912	2493
J138	1044260	1044260	1043582	1043608	+GATGAGATTCAAGAGCTCCCCTCCCCA	27	CPn_0912	NA
TW183	1044260	1044260	1041584	1041610	+GATGAGATTCAAGAGCTCCCCTCCCCA	27	CPn_0912	NA
UZG1	1044260	1044260	1041580	1041606	+GATGAGATTCAAGAGCTCCCCTCCCCA	27	CPn_0912	60
YK41	1044260	1044260	1043552	1043578	+GATGAGATTCAAGAGCTCCCCTCCCCA	27	CPn_0912	16
MUL2216	1045918	1045918	1045910	1045910	+G	1	CPn_0913	29
GiD	1062358	1062358	1061992	1061992	+G	1	CPn_0929/CPn_0930	1282
J138	1062358	1062358	1061707	1061707	+G	1	CPn_0929/CPn_0930	NA
CV15	1077978	1077978	1077562	1077562	-A	1	CPn_0943	72
YK41	1078457	1078464	1077733	1077733	-TGATTATC	8	CPn_0943/CPn_0944	22
AR39	1111629	1111629	1111270	1112918	+TAGTTGGTCAAGTGATGGCATATGCTATGGCGTTAGCAAAAGGAATGGAGATTGACTGTCCCAGAAATCTTGCCAAGTCTGTTACTGTAGAGTAAGTACTTCACAGTAGTAGACCTCGCAATCCTATGATGAAACTCTTTAGAACTTGTCTTAAGAGTGCATATGAAATTTAGGTATACGTTATGTCAAATAAAGTTCTAGGTGGGTCCTTGCTTATTGCAGGTTCTGCCATCGGTGCTGGTGTTTTAGCAGTTCCTGTATTGACCGCAAAAGGCGGTTTTTTCCCTGCAACTTTTCTCTATATTGTCTCCTGGCTTTTTTCTATGGCCTCAGGCCTTTGCCTTCTTGAAGTCATGACTTGGATGAAAGAATCAAAGAACCCAGTGAACATGCTTTCT…	1649	CPn_0968	NA
CM1	1111629	1111629	1111299	1112947	+TAGTTGGTCAAGTGATGGCATATGCTATGGCGTTAGCAAAAGGAATGGAGATTGACTGTCCCAGAAATCTTGCCAAGTCTGTTACTGTAGAGTAAGTACTTCACAGTAGTAGACCTCGCAATCCTATGATGAAACTCTTTAGAACTTGTCTTAAGAGTGCATATGAAATTTAGGTATACGTTATGTCAAATAAAGTTCTAGGTGGGTCCTTGCTTATTGCAGGTTCTGCCATCGGTGCTGGTGTTTTAGCAGTTCCTGTATTGACCGCAAAAGGCGGTTTTTTCCCTGCAACTTTTCTCTATATTGTCTCCTGGCTTTTTTCTATGGCCTCAGGCCTTTGCCTTCTTGAAGTCATGACTTGGATGAAAGAATCAAAGAACCCAGTGAACATGCTTTCT…	1649	CPn_0968	190
GiD	1111629	1111629	1111264	1112904	+TAGTTGGTCAAGTGATGGCATATGCTATGGCGTTAGCAAAAGGAATGGAGATTGACTGTCCCAGAAATCTTGCCAAGTCTGTTACTGTAGAGTAAGTACTTCACAGTAGTAGACCTCGCAATCCTATGATGAAACTCTTTAGAACTTGTCTTAAGAGTGCATATGAAATTTAGGTATACGTTATGTCAAATAAAGTTCTAGGTGGGTCCTTGCTTATTGCAGGTTCTGCCATCGGTGCTGGTGTTTTAGCAGTTCCTGTATTGACCGCAAAAGGCGGTTTTTTCCCTGCAACTTTTCTCTATATTGTCTCCTGGCTTTTTTCTATGGCCTCAGGCCTTTGCCTTCTTGAAGTCATGACTTGGATGAAAGAATCAAAGAACCCAGTGAACATGCTTTCT…	1641	CPn_0968	1050
YK41	1111629	1111629	1110899	1112547	+TAGTTGGTCAAGTGATGGCATATGCTATGGCGTTAGCAAAAGGAATGGAGATTGACTGTCCCAGAAATCTTGCCAAGTCTGTTACTGTAGAGTAAGTACTTCACAGTAGTAGACCTCGCAATCCTATGATGAAACTCTTTAGAACTTGTCTTAAGAGTGCATATGAAATTTAGGTATACGTTATGTCAAATAAAGTTCTAGGTGGGTCCTTGCTTATTGCAGGTTCTGCCATCGGTGCTGGTGTTTTAGCAGTTCCTGTATTGACCGCAAAAGGCGGTTTTTTCCCTGCAACTTTTCTCTATATTGTCTCCTGGCTTTTTTCTATGGCCTCAGGCCTTTGCCTTCTTGAAGTCATGACTTGGATGAAAGAATCAAAGAACCCAGTGAACATGCTTTCT…	1649	CPn_0968	27
J138	1118301	1118301	1117651	1117651	+G	1	CPn_0974	NA
UZG1	1118350	1118350	1115696	1115696	+T	1	CPn_0974	47
J138	1118362	1118362	1117713	1117713	+A	1	CPn_0974	NA
MUL2216	1119631	1119639	1119622	1119622	-AATCTTTAT	9	CPn_0975	35
J138	1120931	1122227	1120281	1120281	-ACATATGATTTGTTTTTTTAATATGCATTGTATTTTTCAATAAATAATGATAAACGCTTCGCGAATGTTTTGAAAATATTTTTTTATGGAAGTTTATAGTTTTCACCCTGCGGTAAGGACTTCGTTTCAGCACCGTGTAATGGCAGCACTAGATGCTTGGTTTTTTCTAGGAGGGCACCGTTTAAAAGTAGTTTCTCTAGATAGTTGTAACTCAGGTTGGGCGTATCAAGAACTTGTGTCTATTTCAACGACAGAAAAAGTCTTGAAACTACTCTCTTACCTACTCGTACCGATTGTCATAATAGCTCTGTTAATTCGTTGTCTTTTACATAGCAATTTTAGGATAGACGTAGAGAAGGAACGTTGGTTAAAAATAAGGGAGTTAGGAATTGATATAG…	1297	CPn_0976	NA
AR39	1138141	1138141	1139431	1139431	+G	1	CPn_0988	NA
CM1	1138141	1138141	1139460	1139460	+G	1	CPn_0988	175
GiD	1138141	1138141	1139427	1139427	+G	1	CPn_0988	1198
J138	1138141	1138141	1136196	1136196	+G	1	CPn_0988	NA
TW183	1138141	1138141	1135492	1135492	+G	1	CPn_0988	NA
UZG1	1138141	1138141	1135488	1135488	+G	1	CPn_0988	36
YK41	1138141	1138141	1139012	1139012	+G	1	CPn_0988	15
MUL2216	1140649	1140649	1140636	1140636	+T	1	CPn_0992	31
TW183	1154929	1154929	1152281	1152281	+T	1	CPn_1004	NA
UZG1	1154929	1154929	1152277	1152277	+T	1	CPn_1004	47
AR39	1177683	1177685	1178972	1178972	-TGT	3	CPn_1025	NA
CM1	1177683	1177685	1179001	1179001	-TGT	3	CPn_1025	202
GiD	1177683	1177685	1178968	1178968	-TGT	3	CPn_1025	551
J138	1177683	1177685	1175737	1175737	-TGT	3	CPn_1025	NA
TW183	1177683	1177685	1175034	1175034	-TGT	3	CPn_1025	NA
UZG1	1177683	1177685	1175030	1175030	-TGT	3	CPn_1025	36
YK41	1177683	1177685	1178529	1178529	-TGT	3	CPn_1025	17
TW183	1205411	1205411	1202761	1202761	+C	1	CPn_1051/CPn_1052	NA
UZG1	1205411	1205411	1202757	1202758	+CC	2	CPn_1051/CPn_1052	40
AR39	1205412	1205413	1206698	1206698	-CC	2	CPn_1051/CPn_1052	NA
CM1	1205412	1205413	1206727	1206727	-CC	2	CPn_1051/CPn_1052	168
CV14	1205412	1205413	1204957	1204957	-CC	2	CPn_1051/CPn_1052	396
CWL011	1205412	1205413	1205410	1205410	-CC	2	CPn_1051/CPn_1052	86
GiD	1205412	1205415	1206694	1206694	-CCCC	4	CPn_1051/CPn_1052	1416
H12	1205412	1205413	1201434	1201434	-CC	2	CPn_1051/CPn_1052	17
K7	1205412	1205413	1205357	1205357	-CC	2	CPn_1051/CPn_1052	292
MUL2216	1205412	1205412	1205398	1205398	-C	1	CPn_1051/CPn_1052	62
Panola	1205412	1205413	1205347	1205347	-CC	2	CPn_1051/CPn_1052	20
PB1	1205412	1205414	1204968	1204968	-CCC	3	CPn_1051/CPn_1052	41
PB2	1205412	1205413	1204960	1204960	-CC	2	CPn_1051/CPn_1052	185
U1271	1205412	1205412	1205398	1205398	-C	1	CPn_1051/CPn_1052	125
Wien1	1205412	1205412	1204958	1204958	-C	1	CPn_1051/CPn_1052	211
Wien2	1205412	1205413	1205362	1205362	-CC	2	CPn_1051/CPn_1052	131
Wien3	1205412	1205412	1205407	1205407	-C	1	CPn_1051/CPn_1052	332
YK41	1205412	1205413	1206255	1206255	-CC	2	CPn_1051/CPn_1052	27
J138	1205503	1205503	1203556	1203556	+A	1	CPn_1052	NA
J138	1205678	1205678	1203732	1203732	+G	1	CPn_1052	NA
J138	1205966	1205966	1204021	1204021	+C	1	CPn_1052	NA
J138	1206337	1206337	1204391	1204391	-T	1	CPn_1053	NA
GiD	1207046	1207061	1208324	1208324	-TGTCAAGGAGATGCCC	16	CPn_1054	904
AR39	1207047	1207062	1208331	1208331	-GTCAAGGAGATGCCCT	16	CPn_1054	NA
CM1	1207052	1207062	1208365	1208365	-GGAGATGCCCT	11	CPn_1054	153
J138	1207921	1207959	1205974	1205974	-CACAGATTCATAATGCAAGTACCTCTATCACCACAGCTA	39	CPn_1054	NA
AR39	1207959	1207959	1209229	1209231	+CCC	3	CPn_1054	NA
CM1	1207959	1207959	1209263	1209265	+CCC	3	CPn_1054	158
CWL011	1207959	1207959	1207957	1207957	+C	1	CPn_1054	84
GiD	1207959	1207959	1209223	1209228	+CCCCCC	6	CPn_1054	1561
TW183	1207959	1207959	1205310	1205312	+CCC	3	CPn_1054	NA
UZG1	1207959	1207959	1205307	1205310	+CCCC	4	CPn_1054	35
YK41	1207959	1207959	1208786	1208789	+CCCC	4	CPn_1054	33
CV14	1207960	1207961	1207503	1207503	-CC	2	CPn_1054	298
H12	1207960	1207961	1203980	1203980	-CC	2	CPn_1054	17
J138	1207960	1207992	1205974	1205974	-CCCCCCCCCCCCAGACCACTCTGTAGGGGCTTT	33	CPn_1054	NA
K7	1207960	1207961	1207903	1207903	-CC	2	CPn_1054	208
Panola	1207960	1207960	1207893	1207893	-C	1	CPn_1054	37
PB2	1207960	1207961	1207506	1207506	-CC	2	CPn_1054	391
Wien1	1207960	1207961	1207505	1207505	-CC	2	CPn_1054	231
Wien2	1207960	1207961	1207908	1207908	-CC	2	CPn_1054	413
Wien2	1207972	1207973	1207918	1207918	-AG	2	CPn_1054	455
J138	1207992	1207992	1205975	1205975	+C	1	CPn_1054	NA
AR39	1224133	1224133	1225406	1225406	+G	1	CPn_1069/CPn_1070	NA
CM1	1224133	1224133	1225440	1225440	+G	1	CPn_1069/CPn_1070	110
GiD	1224133	1224133	1225403	1225403	+G	1	CPn_1069/CPn_1070	826
J138	1224133	1224133	1222117	1222117	+G	1	CPn_1069/CPn_1070	NA
TW183	1224133	1224133	1221487	1221487	+G	1	CPn_1069/CPn_1070	NA
UZG1	1224133	1224133	1221485	1221485	+G	1	CPn_1069/CPn_1070	48
YK41	1224133	1224133	1224959	1224959	+G	1	CPn_1069/CPn_1070	67

## Sheet: TableS4a
TableS4a: SNPs per gene
Number of SNPs per gene based on the CWL029 genome as a reference. The list is sorted by number of SNPs in descending order.
CWL029 Locus_tag	# SNPs	Product	Gene
CPn_0012	169	hypothetical protein
CPn_1054	121	hypothetical protein
CPn_0013	53	Polymorphic Outer Membrane Protein G Family	pmp_2
CPn_0010	34	hypothetical protein
CPn_0010.1	31	frame-shift with CPn0010
CPn_0012/CPn_0013	16
CPn_0735/CPn_0736	15
CPn_0189	15	CT131 homolog-%28Possible Transmembrane Protein%29
CPn_r01	14	16S ribosomal RNA
CPn_0727	11	CT619 hypothetical protein
CPn_0726	10	CT620 hypothetical protein
CPn_0096	10	Excinuclease ABC Subunit A	uvrA
CPn_0219	9	Queuine tRNA Ribosyl Transferase	tgt
CPn_0726/CPn_0727	8
CPn_0976	7	hypothetical protein
CPn_0883	7	Phenolhydrolase%2FNADH ubiquinone oxidoreductase 6	nqr6
CPn_0047	6	hypothetical protein
CPn_0663	6	Histidyl tRNA Synthetase	hisS
CPn_0598	6	Oligopeptide Permease	oppB_2
CPn_0458	6	hypothetical protein
CPn_0007	6	hypothetical protein
CPn_0454	6	Polymorphic Outer Membrane Protein H Family	pmp_14
CPn_0483	6	hypothetical protein
CPn_0849	6	SWI%2FSNF family helicase_2
CPn_0339	5		recF
CPn_0338	5	DNA Polymerase III %28beta chain%29	dnaN
CPn_0680	5	Phosphate Permease	ygo4
CPn_0800	5	Enolase	eno
CPn_0188	5	CT132 hypothetical protein
CPn_1031	5	Arginine%2FOrnithine Antiporter	arcD
CPn_0473	5	hypothetical protein
CPn_0516	5	hypothetical protein
CPn_0457	5	hypothetical protein
CPn_0942	5	DNA Primase	dnaG
CPn_0555	5	Tail-Specific Protease	tsp
CPn_0585	5	similarity to CHLPS IncA
CPn_0887	5	CHLTR possible phosphoprotein
CPn_0274	5	DNA Gyrase Subunit A	gyrA_1
CPn_0005	5	Polymorphic Outer Membrane Protein G Family	pmp_1
CPn_r02	5	23S ribosomal RNA
CPn_0150	5	CT147 hypothetical protein
CPn_0883/CPn_0884	4
CPn_0585/CPn_0586	4
CPn_0219/CPn_0220	4
CPn_0942/CPn_0943	4
CPn_0975/CPn_0976	4
CPn_0076	4	Transcriptional Antitermination	nusG
CPn_0455	4	hypothetical protein
CPn_0017	4		pmp_4.2
CPn_0562	4	CHLPS 43 kDa-like protein 1
CPn_0355	4	hypothetical protein
CPn_0040	4	DNA Polymerase III Gamma and Tau	dnaX_1
CPn_0616	4	Replicative DNA Helicase	dnaB
CPn_0571	4	UDP-N-Acetylglucosamine Transferase	murA
CPn_1071	4	hypothetical protein
CPn_1025	4	Glucose-6-P Isomerase	pgi
CPn_1014	4	Sulfate Transporter	ychM
CPn_0500	4	Prolyl tRNA Synthetase	proS
CPn_0038	4	PTS PEP Phosphotransferase	ptsI
CPn_0793	4	sigma regulatory family protein - PP2C phosphatase %28RsbW antagonist%29	rbsU
CPn_0110	4	Signal Peptidase I	lepB
CPn_0413	4	Transport ATP Binding Protein	msbA
CPn_0048	4	conserved hypothetical inner membrane protein	yqfF
CPn_0572	4	CT456 hypothetical protein
CPn_0081	4	RNA Polymerase Beta	rpoB
CPn_0564	4	SecD%2FSecF fusion protein	secD%2FsecF
CPn_0444	4	Polymorphic Outer Membrane Protein G%2FI Family	pmp_6
CPn_0338/CPn_0339	3
CPn_t04	3	tRNA-Asn
CPn_0046/CPn_0047	3
CPn_0205	3	hypothetical protein
CPn_0571/CPn_0572	3
CPn_0099	3	hypothetical protein
CPn_0218/CPn_0219	3
CPn_0731/CPn_0732	3
CPn_0454/CPn_0455	3
CPn_0156	3	hypothetical protein
CPn_0551	3	S7 Ribosomal Protein	rs7
CPn_0608	3	Uridine 5%27-Monophosphate Synthase
CPn_0030	3	O-Sialoglycoprotein Endopeptidase	gcp_1
CPn_0192	3	ABC Amino Acid Transporter Permease	glnP
CPn_0522	3	CT433 hypothetical protein
CPn_0185	3	Ribulose-P Epimerase	rpe
CPn_0397	3	PP2C phosphatase family
CPn_0482	3	Arginine Periplasmic Binding Protein	artJ
CPn_0461	3	hypothetical protein
CPn_0721	3	KDO Synthetase	kdsA
CPn_0255	3	CT142 hypothetical protein_1
CPn_0697	3	Elongation Factor TS	tsf
CPn_0807	3	CT580 hypothetical protein
CPn_1046	3	Aromatic Amino Acid Hyroxylase
CPn_0920	3	Sulfite Synthesis%2Fbiphosphate phosphatase	cysQ
CPn_0544	3	GTP binding protein	yhbZ
CPn_0390	3	Holliday Junction Helicase	ruvB
CPn_0714	3	Glutamyl tRNA Reductase	hemA
CPn_0977	3	hypothetical protein
CPn_0499	3	hypothetical protein
CPn_0695	3	Major Outer Membrane Protein	ompA
CPn_0527	3	Dihydrolipoamide Succinyltransferase	sucB_2
CPn_0289	3	Neutral Amino Acid %28Glutamate%29 Transporter	aaaT
CPn_0970	3	Tyrosine Transport	tyrP_2
CPn_0456	3	hypothetical protein
CPn_0229	3	CT178 hypothetical protein
CPn_0443	3	CT005 hypothetical protein
CPn_0215	3	hypothetical protein
CPn_0352	3	hypothetical protein
CPn_0729	3	CHLPN 76 kDa-like protein 2 %28CT623%29
CPn_0764	3	CT648 hypothetical protein
CPn_0607	3	Glucose-1-P Adenyltransferase	glgC
CPn_0354	3	hypothetical protein
CPn_0899	3	Muramoyl-DAP Ligase	murF
CPn_0190	3	hypothetical protein
CPn_0286	3	Mg%2B%2B Transporter %28CBS Domain%29	mgtE
CPn_0035	3	CT339 hypothetical protein
CPn_0097	3	Pyruvate Kinase	pyk
CPn_0251	3	conserved hypothetical protein
CPn_0198	3	Oligopeptide Binding Protein	oppA_4
CPn_0045	3	hypothetical protein
CPn_0148	3	S%2FT Protein Kinase
CPn_0344	3	Metalloprotease	yaeL
CPn_0043	3	hypothetical protein
CPn_0550	3	Elongation Factor G	fusA
CPn_1057	3	CT356 hypothetical protein
CPn_0123	3	Exodeoxyribonuclease V %28Alpha Subunit%29	recD_1
CPn_0815	3	General Secretion Protein D	gspD
CPn_0126	3	hypothetical protein
CPn_0300	3	Omp85 Analog	yaeT
CPn_0594	3	phenylalanyl tRNA Synthetase Beta	pheT
CPn_0310	3	60 kDa Inner Membrane Protein	60IM
CPn_0437	3	ClpC Protease	clpC
CPn_0612	3	DNA Polymerase I	polA
CPn_0293	3	CT234 hypothetical protein
CPn_0447	3	Polymorphic Outer Membrane Protein G%2FI Family	pmp_9
CPn_0446	3	Polymorphic Outer Membrane Protein G Family	pmp_8
CPn_0694	3	PBP2-transglycolase%2Ftranspeptidase	pbp2
CPn_0963	3	Putative Outer Membrane Protein D Family	pmp_21
CPn_0285/CPn_0286	2
CPn_t34	2	tRNA-Gln
CPn_t05	2	tRNA-Met
CPn_0482/CPn_0483	2
CPn_0544/CPn_0545	2
CPn_0332	2	CHLTR T2 Protein
CPn_0213	2	hypothetical protein
CPn_0976/CPn_0977	2
CPn_0204	2	hypothetical protein
CPn_0521/CPn_0522	2
CPn_0228/CPn_0229	2
CPn_1054/CPn_1055	2
CPn_1068/CPn_1069	2
CPn_0178	2	hypothetical protein
CPn_0001	2	CT001 hypothetical protein
CPn_0499/CPn_0500	2
CPn_0167	2	hypothetical protein
CPn_0341	2
CPn_0465	2	hypothetical protein
CPn_0356	2	hypothetical protein
CPn_0371	2	hypothetical protein
CPn_0457/CPn_0458	2
CPn_0029	2	hypothetical protein
CPn_0163	2	hypothetical protein
CPn_0459	2	hypothetical protein
CPn_0342	2
CPn_0227	2	Disulfide bond Oxidoreductase	dsbB
CPn_0397/CPn_0398	2
CPn_0558/CPn_0559	2
CPn_0071	2	CT325 hypothetical protein
CPn_0337	2	Small Protein B	smpB
CPn_0366	2	hypothetical protein
CPn_0174	2	hypothetical protein
CPn_1006	2	CT849 hypothetical protein
CPn_0130	2	hypothetical protein
CPn_0202/CPn_0203	2
CPn_0575	2	Amino Group Acetyl Transferase	yhhY
CPn_0125	2	hypothetical protein
CPn_0439	2	hypothetical protein
CPn_0561	2	CHLPS Euo Protein	euo
CPn_0611	2	predicted phosphatase%2Fkinase	yacE
CPn_0532	2	Riboflavin Synthase	ribC
CPn_0733	2	S4 Ribosomal Protein	rs4
CPn_0129	2	similarity to CT036
CPn_0061	2	PTS IIA Protein %2B HTH DNA-Binding Domain	ptsN_2
CPn_0582	2	CT465 hypothetical protein
CPn_0319	2	tRNA Pseudouridine Synthase	truB
CPn_0863	2	Phosphoglycerate Mutase	pgmA
CPn_0367	2	hypothetical protein
CPn_0266	2	hypothetical protein
CPn_1003	2	CT846 hypothetical protein
CPn_0417	2	N-Acetylmuramoyl Alanine Amidase	amiA
CPn_0436	2	Lipoate Protein Ligase-Like Protein	lplA_1
CPn_0921	2	snGlycerol-3-P Acyltransferase
CPn_1063	2	Triosephosphate Isomerase	tpiS
CPn_0691	2	ABC Transporter ATPase	abcX
CPn_0239	2	Glucose-6-P Dehyrogenase %28DevB family%29	devB
CPn_0790	2	Succinate Dehydrogenase	sdhB
CPn_0783	2	CT598 hypothetical protein
CPn_0087	2	CT309 hypothetical protein
CPn_0169	2	hypothetical protein
CPn_0187	2	predicted methylase
CPn_0105	2	CT016 hypothetical protein
CPn_0541	2	Solute binding protein
CPn_1059	2	Dimethyladenosine Transferase	kgsA
CPn_0262	2	SurE-like Acid Phosphatase	surE
CPn_0200	2	Oligopeptide Permease	oppC_1
CPn_0245	2	Polysaccharide Hydrolase-Invasin Repeat Family	ydhO
CPn_0026	2	CT345 hypothetical protein
CPn_0972	2	Cell Division Protein FtsY	ftsY
CPn_0788	2	Succinate Dehydrogenase	sdhC
CPn_0297	2	Malonyl Acyl Carrier Transcyclase	fabD
CPn_0210	2	hypothetical protein
CPn_0383	2	CT047 hypothetical protein	yabC_1
CPn_0152	2	CT149 hypothetical protein
CPn_0441	2	CT007 hypothetical protein
CPn_1048	2	Aspartate Dehydrogenase	asd
CPn_0739	2	CT 638 hypothetical protein	recB
CPn_0798	2	hypothetical protein
CPn_0127	2	Cationic Amino Acid Transporter	ytfF
CPn_0496	2	CT391 hypothetical protein	aspC
CPn_0280	2	Dipeptide Transporter ATPase	dppF_1
CPn_0103	2	Cytochrome Oxidase Subunit II	cydB
CPn_0281	2	Predicted 1%2C6-Fructose Biphosphate Aldolase	dhnA
CPn_0900	2	Muramoyl-Pentapeptide Transferase	mraY
CPn_0524	2	hypothetical protein
CPn_0513	2	Fe-S oxidoreductase
CPn_0593	2	CT474 hypothetical protein	yidD
CPn_0928	2	CHLPS 43 kDa-like protein 3
CPn_0345	2	CT071 hypothetical protein	yaeM
CPn_0241	2	hypothetical protein
CPn_0510	2	Hemolysin-like protein	tlyC_2
CPn_0240	2	hypothetical protein
CPn_0676	2	Similarity to CT695
CPn_0501	2	HTH Transcriptional Repressor	hrcA
CPn_0755	2	CT616 hypothetical protein
CPn_0394	2	Hemolysin-like protein	tlyC_1
CPn_0176	2	CT153 hypothetical protein
CPn_0901	2	Muramoylalanine-Glutamate Ligase	murD
CPn_0477	2	Hypothetical Protein	yqeV
CPn_0361	2	tyrosyl tRNA Synthetase	tyrS
CPn_0966	2	Poly A Polymerase	pcnB_2
CPn_0782	2	macromolecule transporter	tolB
CPn_0858	2	Flagellum-specific ATP Synthase	fliI
CPn_0888	2	protoporphyrinogen Oxidase	hemG
CPn_0154	2	KDO Transferase	gseA
CPn_0138	2	Glutamate-1-semialdehyde-2%2C1-aminomutase	hemL
CPn_0041	2	hypothetical protein
CPn_0019	2		pmp_5.2
CPn_1070	2	hypothetical protein
CPn_0967	2	Phosphoglucomutase	pgm
CPn_0486	2	hypothetical proline permease
CPn_0098	2	Acyltransferase	htrB
CPn_0964	2	hypothetical protein
CPn_0004	2	Glu tRNA Gln Amidotransferase B Subunit	gatB
CPn_0290	2	Na-dependent Transporter
CPn_0249	2	CT151 hypothetical protein
CPn_0351	2	ADP%2FATP Translocase	adt_1
CPn_0481	2	hypothetical protein
CPn_0912	2	CT768 hypothetical protein
CPn_0122	2	Methionyl-tRNA Synthetase	metG
CPn_0557	2	60 kDa Cysteine-Rich OMP	omcB
CPn_0065	2	CT288 hypothetical protein
CPn_0597	2	Oligopeptide Permease	oppC_2
CPn_0812	2	DNA Mismatch Repair	mutL
CPn_0381	2	CT326 similarity
CPn_0056	2	Phosphomannomutase	mrsA
CPn_0617	2	FAD-dependent oxidoreductase	gidA
CPn_0751	2	CT651 hypothetical protein
CPn_0968	2	Glucosamine-Fructose-6-P Aminotransferase	glmS
CPn_0449	2		pmp_10.1
CPn_0772	2	DNA Helicase	uvrD
CPn_0893	2	Transketolase	tktB_1
CPn_0462	2	hypothetical protein
CPn_0434	2	CT283 hypothetical protein	gcsH
CPn_0472	2	hypothetical protein
CPn_0307	2	Glycogen Phosphorylase	glgP
CPn_0317	2	Initiation Factor-2	infB
CPn_0467	2	Polymorphic Outer Membrane Protein E Family	pmp_16
CPn_0466	2	Polymorphic Outer Membrane Protein E Family	pmp_15
CPn_0471	2	Polymorphic Outer Membrane Protein E%2FF Family	pmp_18
CPn_0981	2	Zinc Metalloprotease %28insulinase family%29
CPn_0791	2	CT590 hypothetical protein
CPn_0737	2	Exodeoxyribonuclease V%2C Gamma	recC
CPn_0738	2	Exodeoxyribonuclease V%2C Beta	recB
CPn_0109	2	Isoleucyl-tRNA Synthetase	ileS
CPn_0984	2	Ribonucleoside Reductase%2C Large Chain	nrdA
CPn_0540	2	polymorphic membrane protein B Family	pmp_20
CPn_0099/CPn_0100	1
CPn_0688/CPn_0689	1
CPn_0535/CPn_0536	1
CPn_0083/CPn_0084	1
CPn_0261/CPn_0262	1
CPn_0094/CPn_0095	1
CPn_0505/CPn_0506	1
CPn_0254/CPn_0255	1
CPn_1067/CPn_1068	1
CPn_0927/CPn_0928	1
CPn_0155/CPn_0156	1
CPn_0821/CPn_0822	1
CPn_0189/CPn_0190	1
CPn_0298/CPn_0299	1
CPn_0213/CPn_0214	1
CPn_0607/CPn_0608	1
CPn_0142/CPn_0143	1
CPn_0341/CPn_0342	1
CPn_0606/CPn_0607	1
CPn_0204/CPn_0205	1
CPn_0948/CPn_t34	1
CPn_0127/CPn_0128	1
CPn_1026	1	LtuA Protein
CPn_0215/CPn_0216	1
CPn_0882/CPn_0883	1
CPn_0745	1	hypothetical protein
CPn_0557/CPn_0558	1
CPn_0485/CPn_0486	1
CPn_0174/CPn_0175	1
CPn_0156/CPn_0157	1
CPn_0030/CPn_0031	1
CPn_0673	1	CT552 hypothetical protein
CPn_t15/CPn_0541	1
CPn_0162/CPn_0163	1
CPn_0436/CPn_0437	1
CPn_0806/CPn_0807	1
CPn_0125/CPn_0126	1
CPn_0484/CPn_0485	1
CPn_0242/CPn_0243	1
CPn_0355/CPn_0356	1
CPn_0733/CPn_0734	1
CPn_1006/CPn_1007	1
CPn_0639	1	L29 Ribosomal Protein	rl29
CPn_0695/CPn_t23	1
CPn_0255/CPn_0256	1
CPn_0370/CPn_0371	1
CPn_0512/CPn_0513	1
CPn_0720	1	CT659 hypothetical protein
CPn_0096/CPn_0097	1
CPn_0209	1	hypothetical protein
CPn_0577/CPn_0578	1
CPn_1000/CPn_1001	1
CPn_0562/CPn_0563	1
CPn_0532/CPn_0533	1
CPn_1061	1	CT330 hypothetical protein
CPn_1056/CPn_1057	1
CPn_0643	1	S19 Ribosomal Protein	rs19
CPn_t27/CPn_0721	1
CPn_t33/CPn_0899	1
CPn_0013/CPn_0014	1
CPn_0197/CPn_0198	1
CPn_0001/CPn_0002	1
CPn_0072/CPn_0073	1
CPn_0576.2/CPn_0577	1
CPn_0211	1	hypothetical protein
CPn_0179	1	hypothetical protein
CPn_0443/CPn_0444	1
CPn_0340	1
CPn_0692/CPn_0693	1
CPn_0177/CPn_0178	1
CPn_0112	1	L31 Ribosomal Protein	rl31
CPn_0523	1	hypothetical protein
CPn_0909	1	Sigma Regulatory Factor	rsbV_2
CPn_0166	1	hypothetical protein
CPn_0642	1	L22 Ribosomal Protein	rl22
CPn_0240/CPn_0241	1
CPn_0524/CPn_0525	1
CPn_0447/CPn_0448	1
CPn_0960	1	CT809 hypothetical protein
CPn_0616/CPn_0617	1
CPn_0433	1	Glycine Cleavage System H Protein	gcsH
CPn_0393	1	CT038 hypothetical protein	dcd
CPn_0040/CPn_0041	1
CPn_0308	1	similarity to CT249
CPn_0537	1	CT814.1 hypothetical protein
CPn_0243/CPn_0244	1
CPn_0293/CPn_0294	1
CPn_0118	1	L19 Ribosomal Protein	rl19
CPn_0713/CPn_0714	1
CPn_0628	1	S13 Ribosomal Protein	rs13
CPn_0637	1	L14 Ribosomal Protein	rl14
CPn_1070/CPn_1071	1
CPn_0632	1	L18 Ribosomal Protein	rl18
CPn_0252	1
CPn_0223	1	hypothetical protein
CPn_0831/CPn_0832	1
CPn_0779	1	CT602 hypothetical protein	ahpC
CPn_0461/CPn_0462	1
CPn_0914	1	hypothetical protein
CPn_0349/CPn_0350	1
CPn_0220/CPn_0221	1
CPn_0886/CPn_0887	1
CPn_0180	1	hypothetical protein
CPn_0423	1	CT274 hypothetical protein
CPn_0906	1	CT763 hypothetical protein
CPn_0221/CPn_0222	1
CPn_0137/CPn_0138	1
CPn_0247	1	L13 Ribosomal Protein	rl13
CPn_0055	1	CT296 hypothetical protein
CPn_1038	1	Shikimate Kinase II	aroL
CPn_0007/CPn_0008	1
CPn_0930	1	hypothetical protein
CPn_0938	1	CT788 hypothetical protein
CPn_0464	1	hypothetical protein
CPn_0280/CPn_0281	1
CPn_0944	1	hypothetical protein
CPn_0284	1	hypothetical protein
CPn_0375	1	hypothetical protein
CPn_0615	1	Glycerol-3-P Phosphatidyltransferase	pgsA_1
CPn_0253	1
CPn_0093	1	CT303 hypothetical protein	atpK
CPn_0561/CPn_0562	1
CPn_0866	1	Biotin Synthetase	birA
CPn_0953	1	L9 Ribosomal Protein	rl9
CPn_0465/CPn_0466	1
CPn_0442	1	CT006 hypothetical protein
CPn_0830	1	hypothetical protein
CPn_0169/CPn_0170	1
CPn_0158	1	hypothetical protein
CPn_t32/CPn_r01	1
CPn_0763	1	Formyltetrahydrofolate Cycloligase	ygfA
CPn_0950	1	Peptidyl tRNA Hydrolase	pth
CPn_0714/CPn_0715	1
CPn_0574	1	hypothetical protein	yebC
CPn_0803	1	CT584 hypothetical protein
CPn_0343	1
CPn_0949	1	General Stress Protein	ctc
CPn_0265/CPn_0266	1
CPn_0264	1	Phenylacrylate Decarboxylase	ubiD
CPn_0426	1	CT277 similarity
CPn_0456/CPn_0457	1
CPn_0165	1	hypothetical protein
CPn_0945	1	CT795 hypothetical protein
CPn_1010	1	CT852 hypothetical protein
CPn_0292	1	Inclusion Membrane Protein C	incC
CPn_0694/CPn_0695	1
CPn_0775	1	YggV family hypothetical protein	yggV
CPn_0057	1	Superoxide Dismutase %28Mn%29	sodM
CPn_0440	1	hypothetical protein
CPn_0119	1	Ribonuclease HII	rnhB_1
CPn_0678	1	hypothetical protein
CPn_1071/CPn_1072	1
CPn_0878	1	SET Domain protein
CPn_0687	1	CT482 hypothetical protein
CPn_0875	1	CT734 hypothetical protein
CPn_0480	1	CT383 hypothetical protein
CPn_0366/CPn_0367	1
CPn_0641	1	S3 Ribosomal Protein	rs3
CPn_0925	1	CT779 hypothetical protein	priA
CPn_0974/CPn_0975	1
CPn_0141	1	Ribose-5-P Isomerase A	rpiA
CPn_0234	1	CT181 hypothetical protein
CPn_0618	1	Lipoate-Protein Ligase A	lplA_2
CPn_0864	1	predicted pseudouridine synthase	yjbC
CPn_0382	1	SAM-Dependent Methytransferase	yabC_1
CPn_0054	1	Ribonuclease III	rnc
CPn_0011	1	hypothetical protein
CPn_1018	1	hypothetical protein	lytB
CPn_0235	1	deoxyoctulonosic Acid Synthetase	kdsB
CPn_0760	1	CT611 hypothetical protein	folA
CPn_0519	1	Diaminopimelate Epimerase	dapF
CPn_0869	1	CT728 hypothetical protein
CPn_0580	1	Pseudouridylate Synthase I	truA
CPn_0566	1	YaeS family hypothetical protein	yaeS
CPn_0514	1	CT427 hypothetical protein
CPn_0468	1		pmp_17.1
CPn_0133	1	CHLPS hypothetical protein
CPn_0400	1	CT254 hypothetical protein
CPn_0405	1	CT105 hypothetical protein
CPn_0661	1	FKBP-type peptidyl-prolyl cis-trans isomerase	mip
CPn_0028	1	hypothetical protein
CPn_0267	1	hypothetical protein
CPn_0101	1	YbbP family hypothetical protein	ybbP
CPn_0770	1	CT642 hypothetical protein
CPn_0861	1	NifU-related protein
CPn_0278	1	conserved outer membrane lipoprotein protein
CPn_0161	1	predicted acyltransferase family
CPn_0335	1	Methylene Tetrahydrofolate Dehydrogenase	folD
CPn_0623	1	CT504 hypothetical protein
CPn_0517	1	hypothetical protein
CPn_0650	1	Acyl-Carrier UDP-GlcNAc O-Acyltransferase	lpxA
CPn_0644	1	L2 Ribosomal Protein	rl2
CPn_0270	1	SuA5 Superfamily-related Protein	ywlC
CPn_0257	1	CT143 hypothetical protein_2
CPn_0114	1	A%2FG specific methylase	hemK
CPn_0311	1	Prolipoprotein Diacylglycerol Transferase	lgt
CPn_0489	1	CT386 hypothetical protein	ycfF
CPn_0232	1	similarity to 5%27-Methylthioadenosine Nucleosidase
CPn_0320	1	FAD Synthase	ribF
CPn_0988	1	UDP-N-Acetylenolpyruvoylglucosamine Reductase	murB
CPn_0058	1	AcCoA Carboxylase%2FTransferase Beta	accD
CPn_0314	1	Thioredoxin Reductase	trxB
CPn_0553	1	hypothetical protein
CPn_0199	1	Oligopeptide Permease	oppB_1
CPn_0498	1	hypothetical protein
CPn_0649	1	Methionyl tRNA Formyltransferase	fmt
CPn_0668	1	CT547 hypothetical protein
CPn_0469	1		pmp_17.2
CPn_0283	1	hypothetical protein	xasA
CPn_0132	1	hypothetical protein
CPn_0518	1	CT429 hypothetical protein
CPn_0603	1	Ferrochetalase	hemZ
CPn_0305	1	Pyruvate Dehydrogenase Beta	pdhB
CPn_0648	1	CT529 hypothetical protein
CPn_0910	1	tRNA Pyrophosphate Transferase	miaA
CPn_0993	1	Phenylalanyl tRNA Synthetase%2C Alpha	pheS
CPn_0802	1	Tryptophanyl tRNA Synthetase	trpS
CPn_0303	1	CT244 hypothetical protein
CPn_0329	1	Phopholipase D Superfamily
CPn_0762	1	RecA recombination protein	recA
CPn_0911	1	Fe-S oxidoreductase	miaA
CPn_0813	1	Aminopeptidase P	pepP
CPn_0795	1	hypothetical protein
CPn_0996	1	CT839 hypothetical protein
CPn_0701	1	Arginine Kinase	karG
CPn_0322	1	Yop proteins translocation protein U	yscU
CPn_0584	1	2-Component Sensor	atoS
CPn_0674	1	RNA Methyltransferase	fmu
CPn_0797	1	hypothetical protein
CPn_0850	1	Rod Shape Protein-Sugar Kinase	mreB
CPn_0929	1	CHLPS 43 kDa-like protein 4
CPn_0380	1	Coproporphyrinogen III Oxidase	hemN_1
CPn_0626	1	RNA Polymerase Alpha	rpoA
CPn_1043	1	Oxononanoate Synthase	bioF_2
CPn_0871	1	Riboflavin Deaminase	ribD
CPn_0677	1	hypothetical protein
CPn_0463	1	hypothetical protein
CPn_0817	1	General Secretion Protein F	gspF
CPn_0074	1	Elongation Factor Tu	tufA
CPn_0324	1	Low Calcium Response E	lcrE
CPn_0885	1	rRNA Methyltransferse	ygcA
CPn_0369	1	CT058 hypothetical protein
CPn_0528	1	Glutamate Symport	gltT
CPn_0690	1	ABC Transporter Membrane Protein
CPn_0034	1	hypothetical protein
CPn_0916	1	Acyl Carrier Protein Synthase	fabF
CPn_0814	1	CT573 hypothetical protein
CPn_0870	1	Seryl tRNA Synthetase-2	serS
CPn_0106	1	ATPase	phoH
CPn_1033	1	CT372 hypothetical protein
CPn_1049	1	Aspartokinase III	lysC
CPn_0808	1	CT579 hypothetical protein
CPn_0115	1	Signal Recognition Particle GTPase	ffh
CPn_1039	1	Phosphoshikimate Vinyltransferase	aroA
CPn_0102	1	Cytochrome Oxidase Subunit I	cydA
CPn_0182	1	Biotin Carboxylase	accC
CPn_1013	1	Fumarate Hydratase	fumC
CPn_0833	1	Lipoamide Dehydrogenase	lpdA
CPn_0856	1	UDP-Glucose Pyrophosphorylase	gpdA
CPn_0766	1	CT646 hypothetical protein
CPn_0282	1	Amino Acid Transporter
CPn_0743	1	Ubiquinone Oxidoreductase%2C Alpha	nqrA
CPn_0478	1	GTP Binding Protein	hflX
CPn_0207	1	Dicarboxylase Translocator	ybhI
CPn_0932	1	Cysteinyl tRNA Synthetase	cysS
CPn_0435	1	Phospholipase D superfamily
CPn_0716	1	DNA Gyrase Subunit A	gyrA_2
CPn_0360	1	6-Phosphogluconate Dehydrogenase	gnd
CPn_0418	1	N-Acetylmuramoylalanylglutamyl DAP Ligase	murE
CPn_0124	1	hypothetical protein
CPn_1022	1	CT863 hypothetical protein	lcrH_2
CPn_0979	1	DO Serine Protease	htrA
CPn_0003	1	Glu tRNA Gln Amidotransferae %28A subunit%29	gatA
CPn_0752	1	Exodeoxyribonuclease V%2C Alpha	recD_2
CPn_0018	1		pmp_5.1
CPn_0703	1	S%2FT Protein Kinase	yscC
CPn_0427	1	NADH %28Ubiquinone%29 Dehydrogenase	nqr2
CPn_0560	1	Glutamyl-tRNA Synthetase	gltX
CPn_1020	1	CT861 hypothetical protein
CPn_0238	1	Glucose-6-P Dehyrogenase	zwf
CPn_0959	1	Axial Filament Protein	cafE
CPn_0931	1	Lysyl tRNA Synthetase	lysS
CPn_0777	1	heat shock protein-60	groEL_2
CPn_0195	1	Oligopeptide Binding Protein	oppA_1
CPn_0236	1	CTP Synthetase	pyrG
CPn_0922	1	Acylglycerophosphoethanolamine Acyltransferase	aas
CPn_0653	1	Apolipoprotein N-Acetyltransferase	cutE
CPn_0570	1	Arginyl tRNA Transferase	argS
CPn_1062	1	Exodoxyribonuclease VII	xseA
CPn_0021	1	Predicted OMP
CPn_0331	1	CT082 hypothetical protein
CPn_0315	1	S1 Ribosomal Protein	rs1
CPn_0363	1	Flagellar Secretion Protein	flhA
CPn_0474	1	CT365 hypothetical protein
CPn_0088	1	ATP Synthase Subunit A	atpA
CPn_1012	1	ABC transporter permease	yzeB
CPn_0136	1	Oligopeptidase	pepF
CPn_0069	1	hypothetical protein
CPn_1016	1	CT858 hypothetical protein
CPn_0789	1	Succinate Dehydrogenase	sdhA
CPn_1060	1	Transketolase	tktB_2
CPn_0419	1	transglycolase%2Ftranspeptidase	pbp3
CPn_0801	1	Exinuclease ABC Subunit B	uvrB
CPn_0091	1	ATP Synthase Subunit I	atpI
CPn_0503	1	Heat Shock Protein-70	dnaK
CPn_0388	1	Glycogen Hydrolase %28debranching%29	glgX
CPn_0149	1	DNA Ligase	dnlJ
CPn_0994	1	CT837 hypothetical protein
CPn_0999	1	Polyribonucleotide Nucleotidyltransferase	pnp
CPn_0020	1	Predicted OMP
CPn_0599	1	Oligopeptide Binding Lipoprotein	oppA_5
CPn_0287	1	hypothetical protein
CPn_0015	1		pmp_3.2
CPn_0905	1	Muramate-Ala Ligase%2FD-Ala-D-Ala Ligase	murC%2FddlA
CPn_0153	1	Leucyl tRNA Synthetase	leuS
CPn_0027	1	Lon ATP-dependent Protease	lon
CPn_0941	1	DNA Mismatch Repair	mutS
CPn_0712	1	adenylate cyclase-like protein
CPn_0998	1	ATP-dependent zinc protease	ftsH
CPn_0451	1	Polymorphic Outer Membrane Protein G Family	pmp_11
CPn_0445	1	Polymorphic Outer Membrane Protein G Family	pmp_7
CPn_0957	1	Insulinase family%2FProtease III	ide
CPn_0539	1	polymorphic membrane protein A Family	pmp_19
CPn_0841	1	Protein Translocase	secA_2
CPn_0453	1	Polymorphic Outer Membrane Protein G Family	pmp_13
CPn_0946	1	Glycyl tRNA Synthetase	glyQ
CPn_0891	1	Transcription-Repair Coupling	mfd
CPn_0835	1	SWI%2FSNF family helicase_1
CPn_0666	1	DNA Polymerase III Alpha	dnaE
CPn_0082	1	RNA Polymerase Beta%27	rpoC

## Sheet: TableS4b
TableS4b: SNPs per Kb
Number of SNPs per gene and average per 1 Kb. The list is sorted by SNPs per Kb in descending order.
CWL029 Locus_tag	# SNPs	Gene length	SNPs per Kb	Product	Gene
CPn_0012	169	1572	107.506	hypothetical protein
CPn_0099/CPn_0100	1	10	100
CPn_0338/CPn_0339	3	41	73.1707
CPn_1054	121	2436	49.6716	hypothetical protein
CPn_0735/CPn_0736	15	320	46.875
CPn_0012/CPn_0013	16	368	43.4783
CPn_t04	3	72	41.6667	tRNA-Asn
CPn_0726/CPn_0727	8	204	39.2157
CPn_0285/CPn_0286	2	51	39.2157
CPn_0010	34	894	38.0313	hypothetical protein
CPn_0047	6	201	29.8507	hypothetical protein
CPn_0883/CPn_0884	4	140	28.5714
CPn_t34	2	72	27.7778	tRNA-Gln
CPn_t05	2	73	27.3973	tRNA-Met
CPn_0688/CPn_0689	1	43	23.2558
CPn_0010.1	31	1371	22.6112	frame-shift with CPn0010
CPn_0535/CPn_0536	1	45	22.2222
CPn_0083/CPn_0084	1	46	21.7391
CPn_0013	53	2526	20.9818	Polymorphic Outer Membrane Protein G Family	pmp_2
CPn_0482/CPn_0483	2	98	20.4082
CPn_0544/CPn_0545	2	100	20
CPn_0585/CPn_0586	4	208	19.2308
CPn_0261/CPn_0262	1	54	18.5185
CPn_0219/CPn_0220	4	220	18.1818
CPn_0942/CPn_0943	4	220	18.1818
CPn_0332	2	123	16.2602	CHLTR T2 Protein
CPn_0094/CPn_0095	1	62	16.129
CPn_0505/CPn_0506	1	62	16.129
CPn_0046/CPn_0047	3	188	15.9574
CPn_0254/CPn_0255	1	63	15.873
CPn_0205	3	198	15.1515	hypothetical protein
CPn_1067/CPn_1068	1	66	15.1515
CPn_0927/CPn_0928	1	71	14.0845
CPn_0155/CPn_0156	1	75	13.3333
CPn_0571/CPn_0572	3	229	13.1004
CPn_0213	2	156	12.8205	hypothetical protein
CPn_0821/CPn_0822	1	84	11.9048
CPn_0339	5	422	11.8483		recF
CPn_0189/CPn_0190	1	90	11.1111
CPn_0976/CPn_0977	2	182	10.989
CPn_0099	3	276	10.8696	hypothetical protein
CPn_0298/CPn_0299	1	94	10.6383
CPn_0204	2	189	10.582	hypothetical protein
CPn_0521/CPn_0522	2	189	10.582
CPn_0218/CPn_0219	3	298	10.0671
CPn_0213/CPn_0214	1	100	10
CPn_0228/CPn_0229	2	217	9.21659
CPn_0975/CPn_0976	4	441	9.07029
CPn_r01	14	1552	9.02062	16S ribosomal RNA
CPn_0731/CPn_0732	3	334	8.98204
CPn_0454/CPn_0455	3	336	8.92857
CPn_1054/CPn_1055	2	224	8.92857
CPn_0156	3	351	8.54701	hypothetical protein
CPn_0607/CPn_0608	1	117	8.54701
CPn_0142/CPn_0143	1	119	8.40336
CPn_0341/CPn_0342	1	123	8.13008
CPn_0219	9	1119	8.0429	Queuine tRNA Ribosyl Transferase	tgt
CPn_0606/CPn_0607	1	125	8
CPn_1068/CPn_1069	2	254	7.87402
CPn_0204/CPn_0205	1	127	7.87402
CPn_0948/CPn_t34	1	130	7.69231
CPn_0127/CPn_0128	1	133	7.5188
CPn_0178	2	267	7.49064	hypothetical protein
CPn_0076	4	549	7.28597	Transcriptional Antitermination	nusG
CPn_0001	2	282	7.0922	CT001 hypothetical protein
CPn_1026	1	144	6.94444	LtuA Protein
CPn_0499/CPn_0500	2	299	6.68896
CPn_0215/CPn_0216	1	155	6.45161
CPn_0551	3	474	6.32911	S7 Ribosomal Protein	rs7
CPn_0976	7	1107	6.3234	hypothetical protein
CPn_0882/CPn_0883	1	162	6.17284
CPn_0745	1	165	6.06061	hypothetical protein
CPn_0557/CPn_0558	1	166	6.0241
CPn_0167	2	333	6.00601	hypothetical protein
CPn_0485/CPn_0486	1	169	5.91716
CPn_0341	2	339	5.89971
CPn_0174/CPn_0175	1	170	5.88235
CPn_0465	2	345	5.7971	hypothetical protein
CPn_0356	2	354	5.64972	hypothetical protein
CPn_0156/CPn_0157	1	177	5.64972
CPn_0030/CPn_0031	1	178	5.61798
CPn_0371	2	360	5.55556	hypothetical protein
CPn_0673	1	180	5.55556	CT552 hypothetical protein
CPn_t15/CPn_0541	1	182	5.49451
CPn_0457/CPn_0458	2	367	5.44959
CPn_0029	2	369	5.42005	hypothetical protein
CPn_0883	7	1296	5.40123	Phenolhydrolase%2FNADH ubiquinone oxidoreductase 6	nqr6
CPn_0163	2	372	5.37634	hypothetical protein
CPn_0459	2	373	5.36193	hypothetical protein
CPn_0342	2	377	5.30504
CPn_0162/CPn_0163	1	197	5.07614
CPn_0436/CPn_0437	1	197	5.07614
CPn_0806/CPn_0807	1	199	5.02513
CPn_0125/CPn_0126	1	200	5
CPn_0227	2	403	4.96278	Disulfide bond Oxidoreductase	dsbB
CPn_0397/CPn_0398	2	417	4.79616
CPn_0484/CPn_0485	1	210	4.7619
CPn_0608	3	633	4.73934	Uridine 5%27-Monophosphate Synthase
CPn_0242/CPn_0243	1	211	4.73934
CPn_0030	3	642	4.6729	O-Sialoglycoprotein Endopeptidase	gcp_1
CPn_0663	6	1293	4.64037	Histidyl tRNA Synthetase	hisS
CPn_0355/CPn_0356	1	216	4.62963
CPn_0733/CPn_0734	1	216	4.62963
CPn_1006/CPn_1007	1	216	4.62963
CPn_0455	4	869	4.60299	hypothetical protein
CPn_0192	3	654	4.58716	ABC Amino Acid Transporter Permease	glnP
CPn_0639	1	219	4.56621	L29 Ribosomal Protein	rl29
CPn_0338	5	1101	4.54133	DNA Polymerase III %28beta chain%29	dnaN
CPn_0558/CPn_0559	2	441	4.53515
CPn_0522	3	672	4.46429	CT433 hypothetical protein
CPn_0695/CPn_t23	1	224	4.46429
CPn_0071	2	450	4.44444	CT325 hypothetical protein
CPn_0337	2	456	4.38596	Small Protein B	smpB
CPn_0189	15	3429	4.37445	CT131 homolog-%28Possible Transmembrane Protein%29
CPn_0255/CPn_0256	1	229	4.36681
CPn_0185	3	690	4.34783	Ribulose-P Epimerase	rpe
CPn_0370/CPn_0371	1	231	4.329
CPn_0512/CPn_0513	1	231	4.329
CPn_0366	2	468	4.2735	hypothetical protein
CPn_0174	2	471	4.24628	hypothetical protein
CPn_0720	1	237	4.21941	CT659 hypothetical protein
CPn_0727	11	2619	4.20008	CT619 hypothetical protein
CPn_0096/CPn_0097	1	240	4.16667
CPn_0209	1	240	4.16667	hypothetical protein
CPn_1006	2	486	4.11523	CT849 hypothetical protein
CPn_0598	6	1463	4.10116	Oligopeptide Permease	oppB_2
CPn_0397	3	738	4.06504	PP2C phosphatase family
CPn_0577/CPn_0578	1	247	4.04858
CPn_1000/CPn_1001	1	247	4.04858
CPn_0130	2	498	4.01606	hypothetical protein
CPn_0726	10	2496	4.00641	CT620 hypothetical protein
CPn_0202/CPn_0203	2	504	3.96825
CPn_0562/CPn_0563	1	253	3.95257
CPn_0532/CPn_0533	1	255	3.92157
CPn_0575	2	512	3.90625	Amino Group Acetyl Transferase	yhhY
CPn_0680	5	1281	3.9032	Phosphate Permease	ygo4
CPn_0125	2	513	3.89864	hypothetical protein
CPn_0800	5	1287	3.885	Enolase	eno
CPn_0188	5	1289	3.87898	CT132 hypothetical protein
CPn_1061	1	258	3.87597	CT330 hypothetical protein
CPn_0482	3	780	3.84615	Arginine Periplasmic Binding Protein	artJ
CPn_0439	2	528	3.78788	hypothetical protein
CPn_1056/CPn_1057	1	265	3.77358
CPn_0461	3	798	3.7594	hypothetical protein
CPn_0643	1	267	3.74532	S19 Ribosomal Protein	rs19
CPn_0561	2	537	3.72439	CHLPS Euo Protein	euo
CPn_0721	3	806	3.72208	KDO Synthetase	kdsA
CPn_t27/CPn_0721	1	269	3.71747
CPn_0017	4	1080	3.7037		pmp_4.2
CPn_t33/CPn_0899	1	271	3.69004
CPn_0255	3	840	3.57143	CT142 hypothetical protein_1
CPn_0562	4	1122	3.56506	CHLPS 43 kDa-like protein 1
CPn_0013/CPn_0014	1	282	3.5461
CPn_0697	3	849	3.53357	Elongation Factor TS	tsf
CPn_0197/CPn_0198	1	283	3.53357
CPn_0001/CPn_0002	1	290	3.44828
CPn_1031	5	1458	3.42936	Arginine%2FOrnithine Antiporter	arcD
CPn_0072/CPn_0073	1	294	3.40136
CPn_0576.2/CPn_0577	1	296	3.37838
CPn_0211	1	297	3.367	hypothetical protein
CPn_0179	1	299	3.34448	hypothetical protein
CPn_0611	2	602	3.32226	predicted phosphatase%2Fkinase	yacE
CPn_0532	2	603	3.31675	Riboflavin Synthase	ribC
CPn_0807	3	912	3.28947	CT580 hypothetical protein
CPn_0443/CPn_0444	1	304	3.28947
CPn_0473	5	1527	3.27439	hypothetical protein
CPn_0516	5	1540	3.24675	hypothetical protein
CPn_0733	2	630	3.1746	S4 Ribosomal Protein	rs4
CPn_0340	1	318	3.14465
CPn_1046	3	965	3.10881	Aromatic Amino Acid Hyroxylase
CPn_0692/CPn_0693	1	324	3.08642
CPn_0355	4	1302	3.0722	hypothetical protein
CPn_0920	3	978	3.06748	Sulfite Synthesis%2Fbiphosphate phosphatase	cysQ
CPn_0177/CPn_0178	1	326	3.06748
CPn_0129	2	657	3.04414	similarity to CT036
CPn_0112	1	330	3.0303	L31 Ribosomal Protein	rl31
CPn_0040	4	1329	3.00978	DNA Polymerase III Gamma and Tau	dnaX_1
CPn_0523	1	333	3.003	hypothetical protein
CPn_0909	1	333	3.003	Sigma Regulatory Factor	rsbV_2
CPn_0544	3	1008	2.97619	GTP binding protein	yhbZ
CPn_0166	1	336	2.97619	hypothetical protein
CPn_0642	1	336	2.97619	L22 Ribosomal Protein	rl22
CPn_0616	4	1350	2.96296	Replicative DNA Helicase	dnaB
CPn_0390	3	1014	2.95858	Holliday Junction Helicase	ruvB
CPn_0240/CPn_0241	1	338	2.95858
CPn_0061	2	678	2.94985	PTS IIA Protein %2B HTH DNA-Binding Domain	ptsN_2
CPn_0582	2	678	2.94985	CT465 hypothetical protein
CPn_0524/CPn_0525	1	339	2.94985
CPn_0714	3	1020	2.94118	Glutamyl tRNA Reductase	hemA
CPn_0447/CPn_0448	1	340	2.94118
CPn_0960	1	342	2.92398	CT809 hypothetical protein
CPn_0319	2	685	2.91971	tRNA Pseudouridine Synthase	truB
CPn_0616/CPn_0617	1	343	2.91545
CPn_0863	2	687	2.91121	Phosphoglycerate Mutase	pgmA
CPn_0367	2	688	2.90698	hypothetical protein
CPn_0571	4	1377	2.90487	UDP-N-Acetylglucosamine Transferase	murA
CPn_0977	3	1035	2.89855	hypothetical protein
CPn_0433	1	347	2.88184	Glycine Cleavage System H Protein	gcsH
CPn_0458	6	2088	2.87356	hypothetical protein
CPn_0266	2	696	2.87356	hypothetical protein
CPn_0393	1	348	2.87356	CT038 hypothetical protein	dcd
CPn_0457	5	1749	2.85878	hypothetical protein
CPn_0040/CPn_0041	1	352	2.84091
CPn_1003	2	708	2.82486	CT846 hypothetical protein
CPn_0417	2	709	2.82087	N-Acetylmuramoyl Alanine Amidase	amiA
CPn_0942	5	1773	2.82008	DNA Primase	dnaG
CPn_0308	1	358	2.7933	similarity to CT249
CPn_0436	2	720	2.77778	Lipoate Protein Ligase-Like Protein	lplA_1
CPn_0537	1	360	2.77778	CT814.1 hypothetical protein
CPn_1071	4	1443	2.772	hypothetical protein
CPn_0243/CPn_0244	1	362	2.76243
CPn_0293/CPn_0294	1	365	2.73973
CPn_0118	1	366	2.73224	L19 Ribosomal Protein	rl19
CPn_0713/CPn_0714	1	366	2.73224
CPn_0628	1	369	2.71003	S13 Ribosomal Protein	rs13
CPn_0637	1	369	2.71003	L14 Ribosomal Protein	rl14
CPn_1070/CPn_1071	1	370	2.7027
CPn_0632	1	372	2.68817	L18 Ribosomal Protein	rl18
CPn_0252	1	374	2.6738
CPn_0921	2	762	2.62467	snGlycerol-3-P Acyltransferase
CPn_0223	1	381	2.62467	hypothetical protein
CPn_1063	2	765	2.61438	Triosephosphate Isomerase	tpiS
CPn_0691	2	771	2.59403	ABC Transporter ATPase	abcX
CPn_0499	3	1158	2.59067	hypothetical protein
CPn_0831/CPn_0832	1	386	2.59067
CPn_0239	2	777	2.574	Glucose-6-P Dehyrogenase %28DevB family%29	devB
CPn_0790	2	777	2.574	Succinate Dehydrogenase	sdhB
CPn_0555	5	1947	2.56805	Tail-Specific Protease	tsp
CPn_0695	3	1170	2.5641	Major Outer Membrane Protein	ompA
CPn_0779	1	390	2.5641	CT602 hypothetical protein	ahpC
CPn_0585	5	1956	2.55624	similarity to CHLPS IncA
CPn_0527	3	1182	2.53807	Dihydrolipoamide Succinyltransferase	sucB_2
CPn_0783	2	789	2.53485	CT598 hypothetical protein
CPn_0461/CPn_0462	1	395	2.53165
CPn_1025	4	1581	2.53004	Glucose-6-P Isomerase	pgi
CPn_0289	3	1188	2.52525	Neutral Amino Acid %28Glutamate%29 Transporter	aaaT
CPn_0970	3	1191	2.51889	Tyrosine Transport	tyrP_2
CPn_0087	2	794	2.51889	CT309 hypothetical protein
CPn_0169	2	795	2.51572	hypothetical protein
CPn_0187	2	801	2.49688	predicted methylase
CPn_0914	1	402	2.48756	hypothetical protein
CPn_0456	3	1209	2.48139	hypothetical protein
CPn_0349/CPn_0350	1	410	2.43902
CPn_0105	2	822	2.43309	CT016 hypothetical protein
CPn_0229	3	1236	2.42718	CT178 hypothetical protein
CPn_0220/CPn_0221	1	415	2.40964
CPn_0886/CPn_0887	1	415	2.40964
CPn_0541	2	833	2.40096	Solute binding protein
CPn_1059	2	834	2.39808	Dimethyladenosine Transferase	kgsA
CPn_0443	3	1254	2.39234	CT005 hypothetical protein
CPn_0215	3	1260	2.38095	hypothetical protein
CPn_0352	3	1260	2.38095	hypothetical protein
CPn_0180	1	422	2.36967	hypothetical protein
CPn_0729	3	1269	2.36407	CHLPN 76 kDa-like protein 2 %28CT623%29
CPn_0262	2	846	2.36407	SurE-like Acid Phosphatase	surE
CPn_0200	2	847	2.36128	Oligopeptide Permease	oppC_1
CPn_1014	4	1698	2.35571	Sulfate Transporter	ychM
CPn_0764	3	1277	2.34926	CT648 hypothetical protein
CPn_0500	4	1707	2.34329	Prolyl tRNA Synthetase	proS
CPn_0038	4	1716	2.331	PTS PEP Phosphotransferase	ptsI
CPn_0245	2	858	2.331	Polysaccharide Hydrolase-Invasin Repeat Family	ydhO
CPn_0423	1	429	2.331	CT274 hypothetical protein
CPn_0906	1	429	2.331	CT763 hypothetical protein
CPn_0026	2	867	2.30681	CT345 hypothetical protein
CPn_0221/CPn_0222	1	436	2.29358
CPn_0972	2	873	2.29095	Cell Division Protein FtsY	ftsY
CPn_0607	3	1326	2.26244	Glucose-1-P Adenyltransferase	glgC
CPn_0137/CPn_0138	1	442	2.26244
CPn_0788	2	894	2.23714	Succinate Dehydrogenase	sdhC
CPn_0354	3	1344	2.23214	hypothetical protein
CPn_0899	3	1344	2.23214	Muramoyl-DAP Ligase	murF
CPn_0247	1	450	2.22222	L13 Ribosomal Protein	rl13
CPn_0190	3	1359	2.20751	hypothetical protein
CPn_0297	2	927	2.1575	Malonyl Acyl Carrier Transcyclase	fabD
CPn_0055	1	465	2.15054	CT296 hypothetical protein
CPn_1038	1	466	2.14592	Shikimate Kinase II	aroL
CPn_0286	3	1413	2.12314	Mg%2B%2B Transporter %28CBS Domain%29	mgtE
CPn_0210	2	948	2.1097	hypothetical protein
CPn_0383	2	948	2.1097	CT047 hypothetical protein	yabC_1
CPn_0007/CPn_0008	1	475	2.10526
CPn_0152	2	951	2.10305	CT149 hypothetical protein
CPn_0441	2	951	2.10305	CT007 hypothetical protein
CPn_0793	4	1908	2.09644	sigma regulatory family protein - PP2C phosphatase %28RsbW antagonist%29	rbsU
CPn_0930	1	477	2.09644	hypothetical protein
CPn_0938	1	477	2.09644	CT788 hypothetical protein
CPn_0110	4	1911	2.09314	Signal Peptidase I	lepB
CPn_0035	3	1436	2.08914	CT339 hypothetical protein
CPn_0464	1	480	2.08333	hypothetical protein
CPn_0007	6	2895	2.07254	hypothetical protein
CPn_0280/CPn_0281	1	484	2.06612
CPn_0887	5	2424	2.06271	CHLTR possible phosphoprotein
CPn_0097	3	1455	2.06186	Pyruvate Kinase	pyk
CPn_0413	4	1945	2.05656	Transport ATP Binding Protein	msbA
CPn_0944	1	489	2.04499	hypothetical protein
CPn_0454	6	2937	2.0429	Polymorphic Outer Membrane Protein H Family	pmp_14
CPn_1048	2	989	2.02224	Aspartate Dehydrogenase	asd
CPn_0284	1	498	2.00803	hypothetical protein
CPn_0375	1	498	2.00803	hypothetical protein
CPn_0274	5	2505	1.99601	DNA Gyrase Subunit A	gyrA_1
CPn_0251	3	1503	1.99601	conserved hypothetical protein
CPn_0739	2	1003	1.99402	CT 638 hypothetical protein	recB
CPn_0798	2	1014	1.97239	hypothetical protein
CPn_0615	1	507	1.97239	Glycerol-3-P Phosphatidyltransferase	pgsA_1
CPn_0127	2	1017	1.96657	Cationic Amino Acid Transporter	ytfF
CPn_0253	1	509	1.96464
CPn_0093	1	510	1.96078	CT303 hypothetical protein	atpK
CPn_0561/CPn_0562	1	510	1.96078
CPn_0866	1	510	1.96078	Biotin Synthetase	birA
CPn_0953	1	510	1.96078	L9 Ribosomal Protein	rl9
CPn_0465/CPn_0466	1	511	1.95695
CPn_0496	2	1023	1.95503	CT391 hypothetical protein	aspC
CPn_0280	2	1026	1.94932	Dipeptide Transporter ATPase	dppF_1
CPn_0103	2	1035	1.93237	Cytochrome Oxidase Subunit II	cydB
CPn_0442	1	519	1.92678	CT006 hypothetical protein
CPn_0830	1	519	1.92678	hypothetical protein
CPn_0169/CPn_0170	1	520	1.92308
CPn_0483	6	3132	1.91571	hypothetical protein
CPn_0281	2	1050	1.90476	Predicted 1%2C6-Fructose Biphosphate Aldolase	dhnA
CPn_0900	2	1050	1.90476	Muramoyl-Pentapeptide Transferase	mraY
CPn_0198	3	1581	1.89753	Oligopeptide Binding Protein	oppA_4
CPn_0048	4	2118	1.88857	conserved hypothetical inner membrane protein	yqfF
CPn_0524	2	1080	1.85185	hypothetical protein
CPn_0158	1	540	1.85185	hypothetical protein
CPn_t32/CPn_r01	1	540	1.85185
CPn_0513	2	1082	1.84843	Fe-S oxidoreductase
CPn_0763	1	543	1.84162	Formyltetrahydrofolate Cycloligase	ygfA
CPn_0950	1	543	1.84162	Peptidyl tRNA Hydrolase	pth
CPn_0593	2	1089	1.83655	CT474 hypothetical protein	yidD
CPn_0096	10	5481	1.82448	Excinuclease ABC Subunit A	uvrA
CPn_0714/CPn_0715	1	549	1.82149
CPn_0005	5	2769	1.80571	Polymorphic Outer Membrane Protein G Family	pmp_1
CPn_0574	1	555	1.8018	hypothetical protein	yebC
CPn_0803	1	555	1.8018	CT584 hypothetical protein
CPn_0343	1	556	1.79856
CPn_0949	1	558	1.79211	General Stress Protein	ctc
CPn_0265/CPn_0266	1	563	1.7762
CPn_0928	2	1128	1.77305	CHLPS 43 kDa-like protein 3
CPn_0572	4	2268	1.76367	CT456 hypothetical protein
CPn_0345	2	1140	1.75439	CT071 hypothetical protein	yaeM
CPn_r02	5	2864	1.74581	23S ribosomal RNA
CPn_0045	3	1721	1.74317	hypothetical protein
CPn_0264	1	575	1.73913	Phenylacrylate Decarboxylase	ubiD
CPn_0241	2	1155	1.7316	hypothetical protein
CPn_0426	1	579	1.72712	CT277 similarity
CPn_0510	2	1164	1.71821	Hemolysin-like protein	tlyC_2
CPn_0849	6	3501	1.7138	SWI%2FSNF family helicase_2
CPn_0240	2	1167	1.7138	hypothetical protein
CPn_0456/CPn_0457	1	584	1.71233
CPn_0676	2	1170	1.7094	Similarity to CT695
CPn_0165	1	588	1.70068	hypothetical protein
CPn_0945	1	594	1.6835	CT795 hypothetical protein
CPn_0501	2	1193	1.67645	HTH Transcriptional Repressor	hrcA
CPn_0755	2	1206	1.65837	CT616 hypothetical protein
CPn_1010	1	609	1.64204	CT852 hypothetical protein
CPn_0292	1	612	1.63399	Inclusion Membrane Protein C	incC
CPn_0394	2	1228	1.62866	Hemolysin-like protein	tlyC_1
CPn_0694/CPn_0695	1	616	1.62338
CPn_0176	2	1236	1.61812	CT153 hypothetical protein
CPn_0148	3	1860	1.6129	S%2FT Protein Kinase
CPn_0775	1	621	1.61031	YggV family hypothetical protein	yggV
CPn_0344	3	1866	1.60772	Metalloprotease	yaeL
CPn_0057	1	624	1.60256	Superoxide Dismutase %28Mn%29	sodM
CPn_0901	2	1254	1.5949	Muramoylalanine-Glutamate Ligase	murD
CPn_0477	2	1266	1.57978	Hypothetical Protein	yqeV
CPn_0361	2	1269	1.57604	tyrosyl tRNA Synthetase	tyrS
CPn_0440	1	639	1.56495	hypothetical protein
CPn_0119	1	641	1.56006	Ribonuclease HII	rnhB_1
CPn_0678	1	642	1.55763	hypothetical protein
CPn_0043	3	1929	1.55521	hypothetical protein
CPn_1071/CPn_1072	1	644	1.5528
CPn_0966	2	1293	1.54679	Poly A Polymerase	pcnB_2
CPn_0782	2	1296	1.54321	macromolecule transporter	tolB
CPn_0858	2	1298	1.54083	Flagellum-specific ATP Synthase	fliI
CPn_0878	1	653	1.53139	SET Domain protein
CPn_0888	2	1308	1.52905	protoporphyrinogen Oxidase	hemG
CPn_0687	1	654	1.52905	CT482 hypothetical protein
CPn_0875	1	654	1.52905	CT734 hypothetical protein
CPn_0154	2	1314	1.52207	KDO Transferase	gseA
CPn_0480	1	657	1.52207	CT383 hypothetical protein
CPn_0366/CPn_0367	1	658	1.51976
CPn_0138	2	1323	1.51172	Glutamate-1-semialdehyde-2%2C1-aminomutase	hemL
CPn_0641	1	672	1.4881	S3 Ribosomal Protein	rs3
CPn_0041	2	1350	1.48148	hypothetical protein
CPn_0019	2	1353	1.4782		pmp_5.2
CPn_0925	1	678	1.47493	CT779 hypothetical protein	priA
CPn_0974/CPn_0975	1	678	1.47493
CPn_1070	2	1371	1.45879	hypothetical protein
CPn_0967	2	1377	1.45243	Phosphoglucomutase	pgm
CPn_0486	2	1383	1.44613	hypothetical proline permease
CPn_0550	3	2085	1.43885	Elongation Factor G	fusA
CPn_0141	1	696	1.43678	Ribose-5-P Isomerase A	rpiA
CPn_0234	1	696	1.43678	CT181 hypothetical protein
CPn_1057	3	2103	1.42653	CT356 hypothetical protein
CPn_0098	2	1404	1.4245	Acyltransferase	htrB
CPn_0618	1	704	1.42045	Lipoate-Protein Ligase A	lplA_2
CPn_0864	1	708	1.41243	predicted pseudouridine synthase	yjbC
CPn_0382	1	713	1.40252	SAM-Dependent Methytransferase	yabC_1
CPn_0054	1	714	1.40056	Ribonuclease III	rnc
CPn_0011	1	726	1.37741	hypothetical protein
CPn_0964	2	1461	1.36893	hypothetical protein
CPn_0123	3	2199	1.36426	Exodeoxyribonuclease V %28Alpha Subunit%29	recD_1
CPn_0004	2	1467	1.36333	Glu tRNA Gln Amidotransferase B Subunit	gatB
CPn_1018	1	735	1.36054	hypothetical protein	lytB
CPn_0235	1	740	1.35135	deoxyoctulonosic Acid Synthetase	kdsB
CPn_0760	1	741	1.34953	CT611 hypothetical protein	folA
CPn_0519	1	742	1.34771	Diaminopimelate Epimerase	dapF
CPn_0290	2	1485	1.3468	Na-dependent Transporter
CPn_0869	1	747	1.33869	CT728 hypothetical protein
CPn_0580	1	749	1.33511	Pseudouridylate Synthase I	truA
CPn_0815	3	2254	1.33097	General Secretion Protein D	gspD
CPn_0566	1	753	1.32802	YaeS family hypothetical protein	yaeS
CPn_0249	2	1512	1.32275	CT151 hypothetical protein
CPn_0126	3	2280	1.31579	hypothetical protein
CPn_0514	1	763	1.31062	CT427 hypothetical protein
CPn_0468	1	767	1.30378		pmp_17.1
CPn_0351	2	1548	1.29199	ADP%2FATP Translocase	adt_1
CPn_0133	1	774	1.29199	CHLPS hypothetical protein
CPn_0400	1	774	1.29199	CT254 hypothetical protein
CPn_0405	1	777	1.287	CT105 hypothetical protein
CPn_0661	1	777	1.287	FKBP-type peptidyl-prolyl cis-trans isomerase	mip
CPn_0028	1	786	1.27226	hypothetical protein
CPn_0300	3	2373	1.26422	Omp85 Analog	yaeT
CPn_0594	3	2375	1.26316	phenylalanyl tRNA Synthetase Beta	pheT
CPn_0267	1	792	1.26263	hypothetical protein
CPn_0101	1	795	1.25786	YbbP family hypothetical protein	ybbP
CPn_0770	1	795	1.25786	CT642 hypothetical protein
CPn_0310	3	2388	1.25628	60 kDa Inner Membrane Protein	60IM
CPn_0861	1	797	1.25471	NifU-related protein
CPn_0481	2	1611	1.24146	hypothetical protein
CPn_0278	1	815	1.22699	conserved outer membrane lipoprotein protein
CPn_0912	2	1631	1.22624	CT768 hypothetical protein
CPn_0122	2	1656	1.20773	Methionyl-tRNA Synthetase	metG
CPn_0161	1	828	1.20773	predicted acyltransferase family
CPn_0335	1	833	1.20048	Methylene Tetrahydrofolate Dehydrogenase	folD
CPn_0623	1	834	1.19904	CT504 hypothetical protein
CPn_0557	2	1671	1.19689	60 kDa Cysteine-Rich OMP	omcB
CPn_0437	3	2515	1.19284	ClpC Protease	clpC
CPn_0517	1	840	1.19048	hypothetical protein
CPn_0650	1	840	1.19048	Acyl-Carrier UDP-GlcNAc O-Acyltransferase	lpxA
CPn_0644	1	855	1.16959	L2 Ribosomal Protein	rl2
CPn_0270	1	861	1.16144	SuA5 Superfamily-related Protein	ywlC
CPn_0257	1	864	1.15741	CT143 hypothetical protein_2
CPn_0065	2	1731	1.1554	CT288 hypothetical protein
CPn_0114	1	867	1.1534	A%2FG specific methylase	hemK
CPn_0311	1	867	1.1534	Prolipoprotein Diacylglycerol Transferase	lgt
CPn_0597	2	1740	1.14943	Oligopeptide Permease	oppC_2
CPn_0612	3	2613	1.14811	DNA Polymerase I	polA
CPn_0812	2	1743	1.14745	DNA Mismatch Repair	mutL
CPn_0489	1	873	1.14548	CT386 hypothetical protein	ycfF
CPn_0381	2	1776	1.12613	CT326 similarity
CPn_0232	1	894	1.11857	similarity to 5%27-Methylthioadenosine Nucleosidase
CPn_0056	2	1797	1.11297	Phosphomannomutase	mrsA
CPn_0320	1	904	1.10619	FAD Synthase	ribF
CPn_0617	2	1822	1.09769	FAD-dependent oxidoreductase	gidA
CPn_0751	2	1830	1.0929	CT651 hypothetical protein
CPn_0968	2	1830	1.0929	Glucosamine-Fructose-6-P Aminotransferase	glmS
CPn_0988	1	915	1.0929	UDP-N-Acetylenolpyruvoylglucosamine Reductase	murB
CPn_0150	5	4614	1.08366	CT147 hypothetical protein
CPn_0449	2	1850	1.08108		pmp_10.1
CPn_0293	3	2778	1.07991	CT234 hypothetical protein
CPn_0058	1	927	1.07875	AcCoA Carboxylase%2FTransferase Beta	accD
CPn_0447	3	2787	1.07643	Polymorphic Outer Membrane Protein G%2FI Family	pmp_9
CPn_0446	3	2793	1.07411	Polymorphic Outer Membrane Protein G Family	pmp_8
CPn_0314	1	936	1.06838	Thioredoxin Reductase	trxB
CPn_0553	1	939	1.06496	hypothetical protein
CPn_0081	4	3759	1.06411	RNA Polymerase Beta	rpoB
CPn_0199	1	945	1.0582	Oligopeptide Permease	oppB_1
CPn_0498	1	954	1.04822	hypothetical protein
CPn_0649	1	955	1.04712	Methionyl tRNA Formyltransferase	fmt
CPn_0668	1	957	1.04493	CT547 hypothetical protein
CPn_0469	1	958	1.04384		pmp_17.2
CPn_0772	2	1920	1.04167	DNA Helicase	uvrD
CPn_0283	1	969	1.03199	hypothetical protein	xasA
CPn_0132	1	974	1.02669	hypothetical protein
CPn_0518	1	975	1.02564	CT429 hypothetical protein
CPn_0603	1	984	1.01626	Ferrochetalase	hemZ
CPn_0305	1	987	1.01317	Pyruvate Dehydrogenase Beta	pdhB
CPn_0893	2	1991	1.00452	Transketolase	tktB_1
CPn_0648	1	1002	0.998004	CT529 hypothetical protein
CPn_0910	1	1003	0.997009	tRNA Pyrophosphate Transferase	miaA
CPn_0462	2	2019	0.990589	hypothetical protein
CPn_0993	1	1020	0.980392	Phenylalanyl tRNA Synthetase%2C Alpha	pheS
CPn_0802	1	1035	0.966184	Tryptophanyl tRNA Synthetase	trpS
CPn_0303	1	1041	0.960615	CT244 hypothetical protein
CPn_0564	4	4209	0.950344	SecD%2FSecF fusion protein	secD%2FsecF
CPn_0444	4	4224	0.94697	Polymorphic Outer Membrane Protein G%2FI Family	pmp_6
CPn_0329	1	1062	0.94162	Phopholipase D Superfamily
CPn_0762	1	1062	0.94162	RecA recombination protein	recA
CPn_0911	1	1062	0.94162	Fe-S oxidoreductase	miaA
CPn_0813	1	1068	0.93633	Aminopeptidase P	pepP
CPn_0795	1	1071	0.933707	hypothetical protein
CPn_0996	1	1074	0.931099	CT839 hypothetical protein
CPn_0701	1	1077	0.928505	Arginine Kinase	karG
CPn_0322	1	1082	0.924214	Yop proteins translocation protein U	yscU
CPn_0694	3	3273	0.91659	PBP2-transglycolase%2Ftranspeptidase	pbp2
CPn_0434	2	2190	0.913242	CT283 hypothetical protein	gcsH
CPn_0584	1	1095	0.913242	2-Component Sensor	atoS
CPn_0674	1	1095	0.913242	RNA Methyltransferase	fmu
CPn_0797	1	1098	0.910747	hypothetical protein
CPn_0850	1	1101	0.908265	Rod Shape Protein-Sugar Kinase	mreB
CPn_0929	1	1110	0.900901	CHLPS 43 kDa-like protein 4
CPn_0380	1	1122	0.891266	Coproporphyrinogen III Oxidase	hemN_1
CPn_0626	1	1125	0.888889	RNA Polymerase Alpha	rpoA
CPn_1043	1	1127	0.887311	Oxononanoate Synthase	bioF_2
CPn_0871	1	1131	0.884173	Riboflavin Deaminase	ribD
CPn_0677	1	1149	0.870322	hypothetical protein
CPn_0472	2	2328	0.859107	hypothetical protein
CPn_0463	1	1170	0.854701	hypothetical protein
CPn_0817	1	1176	0.85034	General Secretion Protein F	gspF
CPn_0074	1	1185	0.843882	Elongation Factor Tu	tufA
CPn_0324	1	1200	0.833333	Low Calcium Response E	lcrE
CPn_0885	1	1206	0.829187	rRNA Methyltransferse	ygcA
CPn_0369	1	1215	0.823045	CT058 hypothetical protein
CPn_0307	2	2475	0.808081	Glycogen Phosphorylase	glgP
CPn_0528	1	1244	0.803859	Glutamate Symport	gltT
CPn_0690	1	1248	0.801282	ABC Transporter Membrane Protein
CPn_0034	1	1251	0.799361	hypothetical protein
CPn_0916	1	1251	0.799361	Acyl Carrier Protein Synthase	fabF
CPn_0814	1	1254	0.797448	CT573 hypothetical protein
CPn_0870	1	1284	0.778816	Seryl tRNA Synthetase-2	serS
CPn_0106	1	1287	0.777001	ATPase	phoH
CPn_1033	1	1317	0.759301	CT372 hypothetical protein
CPn_1049	1	1323	0.755858	Aspartokinase III	lysC
CPn_0808	1	1335	0.749064	CT579 hypothetical protein
CPn_0317	2	2673	0.748223	Initiation Factor-2	infB
CPn_0115	1	1337	0.747943	Signal Recognition Particle GTPase	ffh
CPn_1039	1	1338	0.747384	Phosphoshikimate Vinyltransferase	aroA
CPn_0102	1	1347	0.74239	Cytochrome Oxidase Subunit I	cydA
CPn_0182	1	1361	0.734754	Biotin Carboxylase	accC
CPn_1013	1	1383	0.723066	Fumarate Hydratase	fumC
CPn_0833	1	1386	0.721501	Lipoamide Dehydrogenase	lpdA
CPn_0856	1	1386	0.721501	UDP-Glucose Pyrophosphorylase	gpdA
CPn_0766	1	1392	0.718391	CT646 hypothetical protein
CPn_0467	2	2805	0.713012	Polymorphic Outer Membrane Protein E Family	pmp_16
CPn_0282	1	1403	0.712758	Amino Acid Transporter	xasA
CPn_0743	1	1404	0.712251	Ubiquinone Oxidoreductase%2C Alpha	nqrA
CPn_0478	1	1406	0.711238	GTP Binding Protein	hflX
CPn_0466	2	2817	0.709975	Polymorphic Outer Membrane Protein E Family	pmp_15
CPn_0207	1	1413	0.707714	Dicarboxylase Translocator	ybhI
CPn_0471	2	2841	0.703977	Polymorphic Outer Membrane Protein E%2FF Family	pmp_18
CPn_0932	1	1425	0.701754	Cysteinyl tRNA Synthetase	cysS
CPn_0435	1	1427	0.700771	Phospholipase D superfamily
CPn_0716	1	1437	0.695894	DNA Gyrase Subunit A	gyrA_2
CPn_0360	1	1440	0.694444	6-Phosphogluconate Dehydrogenase	gnd
CPn_0418	1	1452	0.688705	N-Acetylmuramoylalanylglutamyl DAP Ligase	murE
CPn_0124	1	1458	0.685871	hypothetical protein
CPn_1022	1	1461	0.684463	CT863 hypothetical protein	lcrH_2
CPn_0981	2	2925	0.683761	Zinc Metalloprotease %28insulinase family%29
CPn_0979	1	1467	0.681663	DO Serine Protease	htrA
CPn_0791	2	2943	0.679579	CT590 hypothetical protein
CPn_0003	1	1475	0.677966	Glu tRNA Gln Amidotransferae %28A subunit%29	gatA
CPn_0752	1	1482	0.674764	Exodeoxyribonuclease V%2C Alpha	recD_2
CPn_0018	1	1485	0.673401		pmp_5.1
CPn_0703	1	1509	0.662691	S%2FT Protein Kinase	yscC
CPn_0427	1	1512	0.661376	NADH %28Ubiquinone%29 Dehydrogenase	nqr2
CPn_0560	1	1518	0.658762	Glutamyl-tRNA Synthetase	gltX
CPn_0737	2	3061	0.653381	Exodeoxyribonuclease V%2C Gamma	recC
CPn_1020	1	1533	0.652316	CT861 hypothetical protein
CPn_0238	1	1539	0.649773	Glucose-6-P Dehyrogenase	zwf
CPn_0959	1	1548	0.645995	Axial Filament Protein	cafE
CPn_0738	2	3112	0.642674	Exodeoxyribonuclease V%2C Beta	recB
CPn_0109	2	3132	0.63857	Isoleucyl-tRNA Synthetase	ileS
CPn_0984	2	3135	0.637959	Ribonucleoside Reductase%2C Large Chain	nrdA
CPn_0931	1	1580	0.632911	Lysyl tRNA Synthetase	lysS
CPn_0777	1	1581	0.632511	heat shock protein-60	groEL_2
CPn_0195	1	1599	0.625391	Oligopeptide Binding Protein	oppA_1
CPn_0236	1	1606	0.622665	CTP Synthetase	pyrG
CPn_0963	3	4830	0.621118	Putative Outer Membrane Protein D Family	pmp_21
CPn_0922	1	1617	0.618429	Acylglycerophosphoethanolamine Acyltransferase	aas
CPn_0653	1	1626	0.615006	Apolipoprotein N-Acetyltransferase	cutE
CPn_0570	1	1639	0.610128	Arginyl tRNA Transferase	argS
CPn_1062	1	1665	0.600601	Exodoxyribonuclease VII	xseA
CPn_0021	1	1688	0.592417	Predicted OMP
CPn_0331	1	1740	0.574713	CT082 hypothetical protein
CPn_0315	1	1743	0.573723	S1 Ribosomal Protein	rs1
CPn_0363	1	1749	0.571755	Flagellar Secretion Protein	flhA
CPn_0474	1	1770	0.564972	CT365 hypothetical protein
CPn_0088	1	1776	0.563063	ATP Synthase Subunit A	atpA
CPn_1012	1	1776	0.563063	ABC transporter permease	yzeB
CPn_0136	1	1836	0.544662	Oligopeptidase	pepF
CPn_0069	1	1854	0.539374	hypothetical protein
CPn_1016	1	1860	0.537634	CT858 hypothetical protein
CPn_0789	1	1881	0.531632	Succinate Dehydrogenase	sdhA
CPn_1060	1	1935	0.516796	Transketolase	tktB_2
CPn_0419	1	1948	0.513347	transglycolase%2Ftranspeptidase	pbp3
CPn_0801	1	1974	0.506586	Exinuclease ABC Subunit B	uvrB
CPn_0091	1	1983	0.504286	ATP Synthase Subunit I	atpI
CPn_0503	1	1983	0.504286	Heat Shock Protein-70	dnaK
CPn_0388	1	1987	0.503271	Glycogen Hydrolase %28debranching%29	glgX
CPn_0149	1	1989	0.502765	DNA Ligase	dnlJ
CPn_0994	1	2014	0.496524	CT837 hypothetical protein
CPn_0999	1	2085	0.479616	Polyribonucleotide Nucleotidyltransferase	pnp
CPn_0020	1	2088	0.478927	Predicted OMP
CPn_0599	1	2124	0.47081	Oligopeptide Binding Lipoprotein	oppA_5
CPn_0287	1	2136	0.468165	hypothetical protein
CPn_0015	1	2343	0.426803		pmp_3.2
CPn_0905	1	2430	0.411523	Muramate-Ala Ligase%2FD-Ala-D-Ala Ligase	murC%2FddlA
CPn_0153	1	2459	0.406669	Leucyl tRNA Synthetase	leuS
CPn_0027	1	2460	0.406504	Lon ATP-dependent Protease	lon
CPn_0941	1	2487	0.402091	DNA Mismatch Repair	mutS
CPn_0712	1	2538	0.394011	adenylate cyclase-like protein
CPn_0540	2	5172	0.386698	polymorphic membrane protein B Family	pmp_20
CPn_0998	1	2733	0.365898	ATP-dependent zinc protease	ftsH
CPn_0451	1	2787	0.358809	Polymorphic Outer Membrane Protein G Family	pmp_11
CPn_0445	1	2811	0.355745	Polymorphic Outer Membrane Protein G Family	pmp_7
CPn_0957	1	2829	0.353482	Insulinase family%2FProtease III	ide
CPn_0539	1	2844	0.351617	polymorphic membrane protein A Family	pmp_19
CPn_0841	1	2913	0.343289	Protein Translocase	secA_2
CPn_0453	1	2922	0.342231	Polymorphic Outer Membrane Protein G Family	pmp_13
CPn_0946	1	3045	0.328407	Glycyl tRNA Synthetase	glyQ
CPn_0891	1	3227	0.309885	Transcription-Repair Coupling	mfd
CPn_0835	1	3648	0.274123	SWI%2FSNF family helicase_1
CPn_0666	1	3723	0.268601	DNA Polymerase III Alpha	dnaE
CPn_0082	1	4182	0.23912	RNA Polymerase Beta%27	rpoC

## Sheet: TableS5a
TableS5a: InDels per gene
Number of InDels per gene based on the CWL029 genome as a reference. The list is sorted by number of InDels in descending order.
CWL029 Locus_tag	# InDels	Product	Gene
CPn_0012	21	hypothetical protein
CPn_0010	12	hypothetical protein
CPn_0010.1	10	frame-shift with CPn0010
CPn_0354	9	hypothetical protein
CPn_1054	8	hypothetical protein
CPn_0013	7	Polymorphic Outer Membrane Protein G Family	pmp_2
CPn_0189	6	CT131 homolog-%28Possible Transmembrane Protein%29
CPn_0009/CPn_0010	5
CPn_0096	5	Excinuclease ABC Subunit A	uvrA
CPn_0726/CPn_0727	3
CPn_0454/CPn_0455	3
CPn_0007/CPn_0008	3
CPn_1052	3	hypothetical protein
CPn_0974	3	Succinyl-CoA Synthetase%2C Alpha	sucD
CPn_0069	3	hypothetical protein
CPn_0043	3	hypothetical protein
CPn_0540	3	polymorphic membrane protein B Family	pmp_20
CPn_1051/CPn_1052	2
CPn_0355/CPn_0356	2
CPn_0744/CPn_0745	2
CPn_0012/CPn_0013	2
CPn_0450	2		pmp_10.2
CPn_0598	2	Oligopeptide Permease	oppB_2
CPn_0481	2	hypothetical protein
CPn_0081	2	RNA Polymerase Beta	rpoB
CPn_0261/CPn_0262	1
CPn_0354/CPn_0355	1
CPn_0734/CPn_0735	1
CPn_0189/CPn_0190	1
CPn_t18/CPn_0587	1
CPn_0082/CPn_0083	1
CPn_0341/CPn_0342	1
CPn_0667/CPn_0668	1
CPn_0378/CPn_0379	1
CPn_0213	1	hypothetical protein
CPn_0498/CPn_0499	1
CPn_0152/CPn_0153	1
CPn_0070	1	hypothetical protein
CPn_0156/CPn_0157	1
CPn_0747.1	1
CPn_0913	1	hypothetical protein
CPn_1069/CPn_1070	1
CPn_0585/CPn_0586	1
CPn_0255/CPn_0256	1
CPn_0145/CPn_0146	1
CPn_0276/CPn_0277	1
CPn_0943	1	CT794.1 hypothetical protein
CPn_0943/CPn_0944	1
CPn_0677/CPn_0678	1
CPn_0216/CPn_0217	1
CPn_0830/CPn_0831	1
CPn_0050	1	hypothetical protein
CPn_0068/CPn_0069	1
CPn_0240/CPn_0241	1
CPn_0159/CPn_0160	1
CPn_0992	1	L20 Ribosomal Protein	rl20
CPn_0227	1	Disulfide bond Oxidoreductase	dsbB
CPn_0349/CPn_0350	1
CPn_0558/CPn_0559	1
CPn_0418/CPn_0419	1
CPn_0551	1	S7 Ribosomal Protein	rs7
CPn_0125	1	hypothetical protein
CPn_1004	1	CT847 hypothetical protein
CPn_0561	1	CHLPS Euo Protein	euo
CPn_0975	1	hypothetical protein
CPn_0820	1	CT567 hypothetical protein
CPn_1053	1	hypothetical protein
CPn_0343	1
CPn_0929/CPn_0930	1
CPn_0694/CPn_0695	1
CPn_0988	1	UDP-N-Acetylenolpyruvoylglucosamine Reductase	murB
CPn_0976	1	hypothetical protein
CPn_0456	1	hypothetical protein
CPn_0098	1	Acyltransferase	htrB
CPn_0809	1	CT578 hypothetical protein
CPn_0473	1	hypothetical protein
CPn_1025	1	Glucose-6-P Isomerase	pgi
CPn_0145	1	CT114 hypothetical protein
CPn_0912	1	CT768 hypothetical protein
CPn_0016	1		pmp_4.1
CPn_0045	1	hypothetical protein
CPn_0968	1	Glucosamine-Fructose-6-P Aminotransferase	glmS
CPn_0126	1	hypothetical protein
CPn_0712	1	adenylate cyclase-like protein
CPn_0007	1	hypothetical protein
CPn_0444	1	Polymorphic Outer Membrane Protein G%2FI Family	pmp_6

## Sheet: TableS5b
TableS5b: InDels per Kb
Number of InDels per gene and average per 1 Kb. The list is sorted by number ofInDels per Kb in descending order.
CWL029 Locus_tag	# InDels	Gene length	InDels per Kb	Product	Gene
CPn_0261/CPn_0262	1	54	18.5185
CPn_0009/CPn_0010	5	312	16.0256
CPn_0726/CPn_0727	3	204	14.7059
CPn_1051/CPn_1052	2	143	13.986
CPn_0010	12	894	13.4228	hypothetical protein
CPn_0012	21	1572	13.3588	hypothetical protein
CPn_0354/CPn_0355	1	77	12.987
CPn_0734/CPn_0735	1	81	12.3457
CPn_0189/CPn_0190	1	90	11.1111
CPn_t18/CPn_0587	1	103	9.70874
CPn_0082/CPn_0083	1	107	9.34579
CPn_0355/CPn_0356	2	216	9.25926
CPn_0454/CPn_0455	3	336	8.92857
CPn_0341/CPn_0342	1	123	8.13008
CPn_0010.1	10	1371	7.29395	frame-shift with CPn0010
CPn_0354	9	1344	6.69643	hypothetical protein
CPn_0667/CPn_0668	1	150	6.66667
CPn_0378/CPn_0379	1	153	6.53595
CPn_0213	1	156	6.41026	hypothetical protein
CPn_0007/CPn_0008	3	475	6.31579
CPn_0498/CPn_0499	1	166	6.0241
CPn_0152/CPn_0153	1	167	5.98802
CPn_0070	1	174	5.74713	hypothetical protein
CPn_0744/CPn_0745	2	354	5.64972
CPn_0156/CPn_0157	1	177	5.64972
CPn_0012/CPn_0013	2	368	5.43478
CPn_0747.1	1	189	5.29101
CPn_0913	1	189	5.29101	hypothetical protein
CPn_1069/CPn_1070	1	196	5.10204
CPn_0585/CPn_0586	1	208	4.80769
CPn_0255/CPn_0256	1	229	4.36681
CPn_0145/CPn_0146	1	240	4.16667
CPn_1052	3	736	4.07609	hypothetical protein
CPn_0276/CPn_0277	1	263	3.80228
CPn_0943	1	264	3.78788	CT794.1 hypothetical protein
CPn_0943/CPn_0944	1	270	3.7037
CPn_0677/CPn_0678	1	277	3.61011
CPn_0216/CPn_0217	1	287	3.48432
CPn_0974	3	882	3.40136	Succinyl-CoA Synthetase%2C Alpha	sucD
CPn_0830/CPn_0831	1	304	3.28947
CPn_1054	8	2436	3.28407	hypothetical protein
CPn_0050	1	318	3.14465	hypothetical protein
CPn_0068/CPn_0069	1	332	3.01205
CPn_0240/CPn_0241	1	338	2.95858
CPn_0159/CPn_0160	1	351	2.849
CPn_0013	7	2526	2.77118	Polymorphic Outer Membrane Protein G Family	pmp_2
CPn_0992	1	366	2.73224	L20 Ribosomal Protein	rl20
CPn_0227	1	403	2.48139	Disulfide bond Oxidoreductase	dsbB
CPn_0349/CPn_0350	1	410	2.43902
CPn_0558/CPn_0559	1	441	2.26757
CPn_0450	2	936	2.13675		pmp_10.2
CPn_0418/CPn_0419	1	471	2.12314
CPn_0551	1	474	2.1097	S7 Ribosomal Protein	rs7
CPn_0125	1	513	1.94932	hypothetical protein
CPn_1004	1	522	1.91571	CT847 hypothetical protein
CPn_0561	1	537	1.8622	CHLPS Euo Protein	euo
CPn_0975	1	537	1.8622	hypothetical protein
CPn_0820	1	543	1.84162	CT567 hypothetical protein
CPn_1053	1	552	1.81159	hypothetical protein
CPn_0343	1	556	1.79856
CPn_0929/CPn_0930	1	564	1.77305
CPn_0189	6	3429	1.74978	CT131 homolog-%28Possible Transmembrane Protein%29
CPn_0694/CPn_0695	1	616	1.62338
CPn_0069	3	1854	1.61812	hypothetical protein
CPn_0043	3	1929	1.55521	hypothetical protein
CPn_0598	2	1463	1.36705	Oligopeptide Permease	oppB_2
CPn_0481	2	1611	1.24146	hypothetical protein
CPn_0988	1	915	1.0929	UDP-N-Acetylenolpyruvoylglucosamine Reductase	murB
CPn_0096	5	5481	0.912242	Excinuclease ABC Subunit A	uvrA
CPn_0976	1	1107	0.903342	hypothetical protein
CPn_0456	1	1209	0.82713	hypothetical protein
CPn_0098	1	1404	0.712251	Acyltransferase	htrB
CPn_0809	1	1482	0.674764	CT578 hypothetical protein
CPn_0473	1	1527	0.654879	hypothetical protein
CPn_1025	1	1581	0.632511	Glucose-6-P Isomerase	pgi
CPn_0145	1	1596	0.626566	CT114 hypothetical protein
CPn_0912	1	1631	0.613121	CT768 hypothetical protein
CPn_0016	1	1678	0.595948		pmp_4.1
CPn_0045	1	1721	0.581058	hypothetical protein
CPn_0540	3	5172	0.580046	polymorphic membrane protein B Family	pmp_20
CPn_0968	1	1830	0.546448	Glucosamine-Fructose-6-P Aminotransferase	glmS
CPn_0081	2	3759	0.532056	RNA Polymerase Beta	rpoB
CPn_0126	1	2280	0.438596	hypothetical protein
CPn_0712	1	2538	0.394011	adenylate cyclase-like protein
CPn_0007	1	2895	0.345423	hypothetical protein
CPn_0444	1	4224	0.236742	Polymorphic Outer Membrane Protein G%2FI Family	pmp_6

## Sheet: TableS6a
TableS6a: KaKs-ratio compared to outgroup DC9
KaKs-ratio for genes from Cpn clinical isolates against their DC9 orthologs. The CWL029 locus_tag was used as a representative for the clinical isolates. Column SD indicates the standard deviation. The list is sorted by Avg KaKs in descending order.
DC9 Locus_tag	CWL029 Locus_tag	Product	Gene length	Max #Subst	Isolates with substitutions	Avg KaKs	SD	Min KaKs	Max KaKs
DC90035_00006	CPn_0283	Putative uncharacterized protein	750	15	22	3.99491	4.5454e-16	3.99491	3.99491
DC90045_00051	CPn_0460	Putative uncharacterized protein	849	8	22	3.46244	4.5454e-16	3.46244	3.46244
DC90045_00056	CPn_0466	Probable outer membrane protein pmp15 (pmp15)	2793	18	22	2.41766	0.0473764	2.40302	2.56403
DC90043_00014	CPn_0381	CT326 similarity	1773	9	22	2.22743	0.353558	1.15716	2.65029
DC90016_00003	CPn_0126	IncA family protein	2256	16	22	2.18839	0.190068	1.38459	2.38676
DC90052_00057	CPn_0815	Putative general secretion pathway protein D	2262	8	1	2.15444	0	2.15444	2.15444
DC90045_00061	CPn_0472	Putative uncharacterized protein CPj0472	2319	8	22	2.07046	0.38224	0.967782	2.26169
DC90047_00113	CPn_0678	Putative uncharacterized protein CPj0677	1146	8	22	2.01963	0.097551	1.98949	2.32102
DC90012_00011	CPn_0062	Putative uncharacterized protein CPj0062 (mst101)	1383	7	22	1.94063	6.8181e-16	1.94063	1.94063
DC90053_00037	CPn_0868	Probable cadmium/zinc-transporting ATPase HMA1, chloroplastic (HMA1)	2049	7	22	1.89068	0.110844	1.61814	1.93371
DC90052_00015	CPn_0771	RNA polymerase sigma-54 factor (rpoN)	1278	7	5	1.82235	0	1.82235	1.82235
DC90059_00005	CPn_0964	Putative uncharacterized protein	1452	8	22	1.79801	0.209336	0.907978	2.13345
DC90005_00027	CPn_0035	ComEC/Rec2 family protein	864	22	22	1.74496	0.0451695	1.71794	1.81711
DC90045_00021	CPn_0426	Putative uncharacterized protein	576	6	5	1.58068	0	1.58068	1.58068
DC90039_00003	CPn_0328	4-hydroxybenzoate decarboxylase subunit C	1758	6	22	1.57571	0.0007868	1.5754	1.57764
DC90055_00048	CPn_0928	Putative uncharacterized protein	1125	6	22	1.53689	0.066169	1.24064	1.551
DC90034_00007	CPn_0249	ABC transporter, permease protein	1509	6	12	1.53534	2.31918e-16	1.53534	1.53534
DC90025_00002	CPn_0177	Putative lipoprotein	852	6	22	1.51658	4.5454e-16	1.51658	1.51658
DC90036_00010	CPn_0293	Putative lipoprotein	2775	6	1	1.50676	0	1.50676	1.50676
DC90015_00002	CPn_0110	Signal peptidase I (lepB)	1914	8	20	1.47776	0.15245	0.895132	1.79094
DC90045_00070	CPn_0481	Putative uncharacterized protein	1491	20	20	1.46807	0.173759	0.730533	1.50877
DC90030_00012	CPn_0212	Putative uncharacterized protein	810	3	22	1.44468	0.00351259	1.44056	1.44754
DC90052_00056	CPn_0814	Putative uncharacterized protein	1308	6	22	1.40529	0.159916	1.24746	1.56151
DC90051_00006	CPn_0741	Transcription elongation factor greA (greA)	2166	6	22	1.39747	6.8181e-16	1.39747	1.39747
DC90043_00003	CPn_0368	Putative uncharacterized protein	732	6	22	1.38841	0.131113	1.01485	1.71759
DC90052_00050	CPn_0808	Protein CPn_0808/CP_1063/CPj0808/CpB0837	1332	5	1	1.32779	0	1.32779	1.32779
DC90018_00013	CPn_0156	KDO-transferase family protein	510	12	7	1.30563	0.147529	0.971066	1.36139
DC90029_00002	CPn_0186	CPj0186 protein	1170	5	22	1.28379	0	1.28379	1.28379
DC90045_00060	CPn_0471	Probable outer membrane protein pmp18 (pmp18)	2838	11	22	1.28256	0.146366	1.07323	1.38025
DC90045_00034	CPn_0440	Uncharacterized protein CPn_0440/CP_0313/CPj0440/CpB0456	636	5	1	1.28105	0	1.28105	1.28105
DC90018_00006	CPn_0149	DNA ligase (ligA)	1986	5	2	1.2651	0	1.2651	1.2651
DC90005_00025	CPn_0033	2-oxoisovalerate dehydrogenase subunit beta (bfmBAB)	2034	5	22	1.26047	6.8181e-16	1.26047	1.26047
DC90014_00006	CPn_0091	V-type ATP synthase subunit I (atpI)	1977	6	22	1.2516	0.119172	1.19658	1.49859
DC90013_00013	CPn_0082	DNA-directed RNA polymerase subunit beta' (rpoC)	4191	6	20	1.24232	0.0686808	1.22696	1.53411
DC90036_00005	CPn_0288	Putative uncharacterized protein CPj0288	1146	5	22	1.24019	6.8181e-16	1.24019	1.24019
DC90055_00023	CPn_0898	60 kDa chaperonin 3 (groL3)	1581	5	22	1.23355	0.11394	0.953396	1.27778
DC90047_00028	CPn_0591	Sporulation protein RMD1 (RMD1)	651	5	22	1.22863	0.000123583	1.22859	1.22901
DC90049_00034	CPn_0727	Putative uncharacterized protein	2616	9	22	1.22362	0.450532	0.906797	2.11871
DC90036_00009	CPn_0292	Inclusion Membrane Protein C (incC)	609	5	22	1.19536	0.175671	1.06562	1.42241
DC90016_00013	CPn_0136	Oligoendopeptidase F homolog (yjbG)	1833	5	2	1.19093	0	1.19093	1.19093
DC90014_00021	CPn_0106	Uncharacterized protein ylaK (ylaK)	1296	5	22	1.16478	0.0874807	0.89326	1.19518
DC90053_00023	CPn_0852	Putative uncharacterized protein CPj0852	2259	5	22	1.15674	6.8181e-16	1.15674	1.15674
DC90055_00018	CPn_0893	Transketolase (tkt)	2046	5	22	1.15611	0.131448	0.918317	1.22849
DC90048_00015	CPn_0693	Tetratricopeptide repeat family protein	1053	5	22	1.14418	4.5454e-16	1.14418	1.14418
DC90047_00044	CPn_0607	Glucose-1-phosphate adenylyltransferase (glgC)	1329	5	1	1.14034	0	1.14034	1.14034
DC90065_00001	CPn_1053	Conserved domain protein	657	64	22	1.13891	6.8181e-16	1.13891	1.13891
DC90047_00010	CPn_0570	Arginine--tRNA ligase (argS)	1737	6	22	1.13801	0.175683	0.595228	1.19278
DC90064_00052	CPn_1031	Arginine/agmatine antiporter (aaxC)	1470	5	22	1.12271	0.288459	0.483043	1.2946
DC90021_00001	CPn_0167	Putative uncharacterized protein CPj0167	294	67	22	1.08751	0.0265891	1.01102	1.09744
DC90018_00004	CPn_0147	Putative uncharacterized protein CPj0147	339	8	22	1.07008	6.8181e-16	1.07008	1.07008
DC90033_00010	CPn_0238	Glucose-6-phosphate 1-dehydrogenase (zwf)	1572	6	21	1.0268	0.254819	0.581739	1.16789
DC90038_00008	CPn_0307	Glycogen phosphorylase (glgP)	2475	7	22	1.02441	0.235813	0.57379	1.15515
DC90047_00011	CPn_0572	Uncharacterized protein CPn_0572/CP_0177/CPj0572/CpB0594	2265	9	22	1.00855	0.102274	0.692568	1.04196
DC90045_00101	CPn_0516	Putative uncharacterized protein	1560	10	15	1.00304	0.148905	0.715331	1.07497
DC90034_00025	CPn_0268	Putative uncharacterized protein	606	4	1	0.997625	0	0.997625	0.997625
DC90052_00040	CPn_0798	Putative uncharacterized protein	1047	5	22	0.994373	0.112236	0.94844	1.27147
DC90047_00045	CPn_0608	Orotate phosphoribosyltransferase (pyrE)	675	6	20	0.990351	0.000537104	0.988069	0.990471
DC90052_00011	CPn_0766	Putative uncharacterized protein	1389	5	22	0.987581	0.0944335	0.958405	1.27934
DC90011_00001	CPn_0044	hypothetical protein	270	19	15	0.968753	3.44757e-16	0.968753	0.968753
DC90051_00014	CPn_0749	Bifunctional protein GlmU	624	2	22	0.963154	2.2727e-16	0.963154	0.963154
DC90053_00036	CPn_0867	Rod Shape Protein (rodA)	1260	4	22	0.959461	0.00822767	0.956172	0.97968
DC90045_00086	CPn_0500	Proline--tRNA ligase (proS)	1704	6	22	0.954726	0.132536	0.926469	1.54812
DC90045_00077	CPn_0489	UPF0160 protein CPn_0489/CP_0265/CPj0489/CpB0509	939	5	22	0.942702	0.238096	0.273096	1.10723
DC90064_00051	CPn_1030	FAD dependent oxidoreductase	1044	4	22	0.938767	1.13635e-16	0.938767	0.938767
DC90055_00001	CPn_0875	Probable lipoprotein CPn_0875/CP_0994/CPj0875/CpB0904	597	6	22	0.932415	0.247915	0.466571	1.23663
DC90045_00112	CPn_0527	Lipoamide acyltransferase component of branched-chain alpha-keto acid dehydrogenase complex (bfmBB)	1179	5	22	0.93168	0.182792	0.650522	1.30403
DC90045_00037	CPn_0443	Uncharacterized protein CPn_0443/CP_0310/CPj0443/CpB0459	1251	8	22	0.928071	0.0690759	0.803639	0.967217
DC90038_00012	CPn_0311	Prolipoprotein diacylglyceryl transferase (lgt)	876	4	22	0.92519	0.0654916	0.911074	1.21841
DC90034_00011	CPn_0254	Putative uncharacterized protein	804	4	22	0.912358	0	0.912358	0.912358
DC90034_00026	CPn_0269	Renal dipeptidase family protein	975	4	22	0.901248	0	0.901248	0.901248
DC90047_00104	CPn_0668	Tetratricopeptide repeat protein	957	5	22	0.88924	0.0614511	0.876133	1.16437
DC90016_00018	CPn_0141	Ribose-5-phosphate isomerase A (rpiA)	693	5	22	0.887646	0.137399	0.463143	0.930096
DC90060_00002	CPn_0967	Phosphoglucosamine mutase (glmM)	1431	6	22	0.87866	0.183663	0.310267	0.940589
DC90029_00008	CPn_0192	Inner membrane amino-acid ABC transporter permease protein yecS (yecS)	651	6	5	0.876224	0.140844	0.624274	0.939211
DC90052_00034	CPn_0791	Putative uncharacterized protein	2937	6	22	0.872912	0.0883888	0.599833	0.90037
DC90030_00005	CPn_0204	Putative uncharacterized protein	795	61	22	0.871797	4.5454e-16	0.871797	0.871797
DC90053_00040	CPn_0873	6,7-dimethyl-8-ribityllumazine synthase (ribH)	507	4	22	0.871519	0.13024	0.63689	0.940527
DC90030_00010	CPn_0211	IncA family protein	942	5	4	0.868485	0.135704	0.800633	1.07204
DC90048_00002	CPn_0680	Putative phosphate permease CPn_0680/CP_0067/CPj0680/CpB0707	1278	7	1	0.862671	0	0.862671	0.862671
DC90052_00039	CPn_0797	Putative uncharacterized protein	1143	4	22	0.861672	0.153843	0.641649	0.966551
DC90036_00001	CPn_0284	Putative uncharacterized protein	495	21	22	0.859501	2.2727e-16	0.859501	0.859501
DC90005_00007	CPn_0013	Probable outer membrane protein pmp10 (pmp10)	2238	10	22	0.858226	0.176826	0.73983	1.11112
DC90005_00017	CPn_0026	Putative uncharacterized protein	864	6	22	0.854837	0.132333	0.616437	0.924955
DC90012_00016	CPn_0067	Putative uncharacterized protein CPj0067	1101	4	22	0.853774	1.13635e-16	0.853774	0.853774
DC90058_00017	CPn_0958	Glycerol-3-phosphate acyltransferase, chloroplastic	1011	4	22	0.845249	6.86291e-06	0.845237	0.845253
DC90045_00135	CPn_0551	30S ribosomal protein S7 (rpsG)	477	4	1	0.837174	0	0.837174	0.837174
DC90038_00004	CPn_0303	Putative uncharacterized protein	1038	5	22	0.836704	0.0848789	0.567905	1.11783
DC90011_00002	CPn_0047	Uncharacterized protein CPn_0047/CP_0727/CPj0047/CpB0048	189	4	1	0.829901	0	0.829901	0.829901
DC90034_00022	CPn_0265	4-hydroxybenzoate octaprenyltransferase (ubiA)	894	4	22	0.82568	0.134437	0.288323	0.864835
DC90064_00033	CPn_1011	Integral membrane protein, MarC family	384	5	22	0.817129	1.13635e-16	0.817129	0.817129
DC90033_00013	CPn_0241	Putative uncharacterized protein	1152	8	22	0.810094	0.0343882	0.802762	0.964057
DC90059_00004	CPn_0963	Probable outer membrane protein pmp21 (pmp21)	4827	7	22	0.805549	0.349644	0.414644	1.55318
DC90019_00002	CPn_0158	KDO-transferase	537	4	15	0.80062	2.29838e-16	0.80062	0.80062
DC90052_00061	CPn_0820	Putative uncharacterized protein	522	37	1	0.799619	0	0.799619	0.799619
DC90066_00003	CPn_1056	Putative uncharacterized protein	702	4	22	0.790646	0.00194864	0.789614	0.794157
DC90043_00021	CPn_0388	Isoamylase 3, chloroplastic (ISA3)	1992	6	22	0.783599	0.284025	0.594034	1.18981
DC90005_00008	CPn_0449	Probable outer membrane protein pmp10 (pmp10)	1281	38	22	0.777246	0.137531	0.529481	0.850118
DC90033_00012	CPn_0240	Putative uncharacterized protein CPj0240	1152	7	22	0.772	0.0791921	0.658741	0.826654
DC90020_00006	CPn_0166	hypothetical protein	327	7	22	0.771089	0.0619262	0.752113	0.986481
DC90042_00002	CPn_0353	Putative uncharacterized protein	153	77	20	0.767029	3.41719e-16	0.767029	0.767029
DC90064_00005	CPn_0981	Peptidase, M16 (Pitrilysin) family	2922	8	22	0.763988	0.0440919	0.749955	0.900214
DC90052_00037	CPn_0795	Extracellular repeat, HAF family/autotransporter beta-domain protein	1134	8	22	0.747702	0.0317392	0.740935	0.889805
DC90066_00018	CPn_1070	Putative uncharacterized protein CPj1070	1359	49	22	0.74336	0.0261897	0.72588	0.780816
DC90036_00008	CPn_0291	Putative uncharacterized protein	528	9	22	0.733685	2.2727e-16	0.733685	0.733685
DC90052_00028	CPn_0786	Thiol:disulfide interchange protein (dsbD)	1770	54	22	0.729693	3.82518e-05	0.729681	0.729811
DC90052_00001	CPn_0755	UPF0242 protein CPn_0755/CP_1117/CPj0755/CpB0783	1197	22	22	0.720345	0.0403186	0.707888	0.844912
DC90049_00033	CPn_0726	Putative uncharacterized protein	2493	7	22	0.72014	0.0694312	0.609366	0.76168
DC90018_00011	CPn_0154	3-deoxy-D-manno-octulosonic-acid transferase (waaA)	1311	4	22	0.715564	0.1436	0.629281	0.945238
DC90045_00064	CPn_0475	1,4-alpha-glucan branching enzyme GlgB (glgB)	2160	7	22	0.712465	0	0.712465	0.712465
DC90045_00085	CPn_0499	Uncharacterized protein CPn_0499/CP_0255/CPj0499/CpB0519	1155	10	22	0.707394	0.0509106	0.634582	0.741373
DC90033_00001	CPn_0229	Putative uncharacterized protein	1233	3	1	0.69759	0	0.69759	0.69759
DC90045_00107	CPn_0523	Putative uncharacterized protein	330	4	22	0.685503	0.0341142	0.580105	0.696043
DC90047_00099	CPn_0663	Histidine--tRNA ligase (hisS)	1290	7	4	0.672231	0.748266	0.298098	1.79463
DC90048_00001	CPn_0679	Phosphoglycerate kinase (pgk)	1206	3	22	0.667441	1.13635e-16	0.667441	0.667441
DC90045_00040	CPn_0445	Probable outer membrane protein pmp7 (pmp7)	2805	10	22	0.666042	0.0460244	0.641656	0.748956
DC90045_00067	CPn_0478	GTPase HflX (hflX)	1413	4	22	0.664968	0.0936858	0.635984	0.954417
DC90064_00001	CPn_0977	Putative uncharacterized protein	975	11	22	0.664414	0.020579	0.660027	0.756551
DC90047_00090	CPn_0653	Apolipoprotein N-acyltransferase (lnt)	1623	4	22	0.660621	0.0689674	0.645917	0.969403
DC90047_00030	CPn_0594	Phenylalanine--tRNA ligase beta subunit (pheT)	2418	11	22	0.659724	0.0901002	0.406816	0.872114
DC90042_00004	CPn_0355	Putative uncharacterized protein	1299	4	22	0.657044	0.119456	0.602027	0.905
DC90039_00012	CPn_0339	DNA replication and repair protein recF (recF)	618	66	22	0.654931	0.00677779	0.631077	0.65749
DC90055_00041	CPn_0919	Leucine dehydrogenase (yqiT)	1053	3	22	0.654779	3.40905e-16	0.654779	0.654779
DC90051_00003	CPn_0738	Exodeoxyribonuclease V beta chain (recB)	3150	10	21	0.654729	0.0451147	0.585116	0.682872
DC90066_00002	CPn_1055	Hb4	828	22	8	0.646795	0.139711	0.505144	0.930555
DC90052_00058	CPn_0816	General secretion pathway protein E (epsE)	1488	3	22	0.646594	2.2727e-16	0.646594	0.646594
DC90045_00106	CPn_0522	Putative uncharacterized protein CPj0522	723	4	22	0.646195	0.173279	0	0.972511
DC90045_00123	CPn_0539	Probable outer membrane protein pmp19 (pmp19)	2841	4	22	0.644679	0.0672412	0.630343	0.945732
DC90052_00059	CPn_0817	Putative general secretion pathway protein F	1173	3	1	0.636523	0	0.636523	0.636523
DC90047_00058	CPn_0621	Crossover junction endodeoxyribonuclease RuvC (ruvC)	507	3	22	0.635068	0.000141203	0.635013	0.635415
DC90066_00020	CPn_1071	Putative uncharacterized protein CPj1071	1254	10	22	0.634304	0.0887226	0.507414	0.69352
DC90053_00016	CPn_0845	CCA-adding enzyme (cca)	1230	3	22	0.633245	1.13635e-16	0.633245	0.633245
DC90049_00028	CPn_0721	2-dehydro-3-deoxyphosphooctonate aldolase (kdsA)	813	3	1	0.632853	0	0.632853	0.632853
DC90047_00008	CPn_0567	Phosphatidate cytidylyltransferase (cdsA)	924	3	22	0.63252	3.40905e-16	0.63252	0.63252
DC90049_00037	CPn_0730	Protein MurJ homolog (murJ)	1641	3	22	0.6313	3.40905e-16	0.6313	0.6313
DC90053_00007	CPn_0836	Branched-chain amino acid transport system II carrier protein (brnQ)	1236	3	22	0.630384	2.2727e-16	0.630384	0.630384
DC90055_00047	CPn_0927	CHLPS 43 kDa protein homolog_2	1140	3	22	0.630197	3.40905e-16	0.630197	0.630197
DC90014_00018	CPn_0103	Cytochrome d ubiquinol oxidase, subunit II (cydB)	1038	4	22	0.630115	0.120914	0.32146	0.966026
DC90014_00012	CPn_0097	Pyruvate kinase (pyk)	1452	8	22	0.630034	0.0656377	0.616005	0.923907
DC90038_00022	CPn_0323	Low calcium response locus protein D (lcrD)	2133	3	22	0.629675	0.0685665	0.322688	0.644386
DC90064_00049	CPn_1028	Malate dehydrogenase (mdh)	999	3	22	0.629022	0.000805018	0.627738	0.629504
DC90045_00023	CPn_0428	Probable Na(+)-translocating NADH-quinone reductase subunit C (nqrC)	960	3	22	0.628556	2.2727e-16	0.628556	0.628556
DC90045_00054	CPn_0462	Putative uncharacterized protein CPj0462	2016	4	22	0.628393	0.0654897	0.614431	0.921605
DC90045_00066	CPn_0477	Putative methylthiotransferase CPn_0477/CP_0277/CPj0477/CpB0496	1263	3	12	0.626073	0	0.626073	0.626073
DC90030_00004	CPn_0202	Oligopeptide transport ATP-binding protein OppF (oppF)	786	3	22	0.624558	3.40905e-16	0.624558	0.624558
DC90064_00062	CPn_1044	Biotin synthase (bioB)	993	3	22	0.624109	2.2727e-16	0.624109	0.624109
DC90045_00078	CPn_0490	Putative uncharacterized protein CPj0490	2058	9	22	0.620196	2.23626e-05	0.620189	0.620265
DC90030_00016	CPn_0219	Queuine tRNA-ribosyltransferase (tgt)	1113	3	17	0.620178	1.14439e-16	0.620178	0.620178
DC90045_00057	CPn_0467	Probable outer membrane protein pmp16 (pmp16)	2802	13	22	0.619862	0.0225974	0.61288	0.689706
DC90045_00102	CPn_0517	Putative uncharacterized protein CPj0517	834	7	22	0.619342	0.0447989	0.604292	0.757749
DC90016_00010	CPn_0133	Putative uncharacterized protein CPj0133	771	3	12	0.615864	1.15959e-16	0.615864	0.615864
DC90045_00089	CPn_0503	Chaperone protein DnaK (dnaK)	1980	3	3	0.615151	0	0.615151	0.615151
DC90014_00023	CPn_0108	CPj0108 protein	555	3	22	0.614858	0	0.614858	0.614858
DC90018_00005	CPn_0148	Serine/threonine-protein kinase pkn1 (pkn1)	1857	7	22	0.61386	0.0580791	0.587111	0.734623
DC90055_00029	CPn_0905	Bifunctional enzyme MurC/Ddl (murC/ddl)	2427	7	22	0.613096	0.0440742	0.599397	0.74932
DC90064_00064	CPn_1046	Probable aromatic amino acid hydroxylase	1086	5	22	0.611973	0.0948447	0.442997	0.888209
DC90049_00010	CPn_0704	Flagellar Motor Switch Domain/YscQ family (fliN)	1113	3	22	0.611785	2.2727e-16	0.611785	0.611785
DC90045_00090	CPn_0504	Ribonuclease R (rnr)	2028	3	22	0.61171	6.61871e-05	0.61142	0.611784
DC90043_00008	CPn_0373	4-hydroxy-3-methylbut-2-en-1-yl diphosphate synthase (ispG)	1854	6	22	0.611467	0.000655338	0.610927	0.613445
DC90042_00009	CPn_0360	6-phosphogluconate dehydrogenase, decarboxylating (gnd)	1437	4	22	0.610378	0.0667128	0.31169	0.624601
DC90034_00019	CPn_0262	5'-nucleotidase surE (surE)	876	3	1	0.608677	0	0.608677	0.608677
DC90015_00001	CPn_0109	Isoleucine--tRNA ligase (ileS)	3126	4	22	0.608238	0.0998622	0.569365	0.853851
DC90051_00004	CPn_0739	Putative uncharacterized protein	1011	3	1	0.607435	0	0.607435	0.607435
DC90064_00046	CPn_1025	Glucose-6-phosphate isomerase (pgi)	1578	3	15	0.60407	0	0.60407	0.60407
DC90038_00001	CPn_0300	Surface antigen repeat/outer membrane protein, OMP85 family	2148	3	2	0.600704	0	0.600704	0.600704
DC90066_00016	CPn_1068	Ribonuclease HIII (rnhC)	903	3	22	0.600278	1.13635e-16	0.600278	0.600278
DC90048_00012	CPn_0690	Putative ABC transporter membrane protein	1263	3	2	0.600052	0	0.600052	0.600052
DC90038_00011	CPn_0310	Membrane protein insertase YidC (yidC)	2403	4	5	0.597583	0	0.597583	0.597583
DC90047_00078	CPn_0641	30S ribosomal protein S3 (rpsC)	672	6	22	0.596884	0.0779417	0.485334	0.649253
DC90058_00015	CPn_0956	Putative membrane protein	1350	3	22	0.596512	0.091582	0.313563	0.624807
DC90047_00093	CPn_0657	UPF0079 ATP-binding protein RT0012	423	3	22	0.595561	0	0.595561	0.595561
DC90045_00009	CPn_0413	Lipid A export ATP-binding/permease protein MsbA (msbA)	1977	5	22	0.594373	0.313168	0.300473	1.20307
DC90005_00016	CPn_0025	Ribonuclease Z (rnz)	927	3	22	0.592	0.000392698	0.591034	0.592152
DC90045_00055	CPn_0465	Putative uncharacterized protein	1167	3	2	0.589374	0	0.589374	0.589374
DC90047_00007	CPn_0566	Undecaprenyl pyrophosphate synthase (uppS)	786	3	2	0.588532	0	0.588532	0.588532
DC90042_00006	CPn_0357	Putative uncharacterized protein	849	3	21	0.582331	0	0.582331	0.582331
DC90042_00013	CPn_0363	Hypersensitivity response secretion protein hrcV (hrcV)	1743	4	22	0.582178	0.109555	0.31185	0.624801
DC90064_00006	CPn_0982	DNA recombination protein rmuC homolog (rmuC)	1233	3	22	0.579101	2.2727e-16	0.579101	0.579101
DC90038_00016	CPn_0315	30S ribosomal protein S1 (rpsA)	1740	6	22	0.579099	0.00125639	0.578831	0.584724
DC90049_00002	CPn_0696	30S ribosomal protein S2 (rpsB)	876	3	22	0.578645	0.00235143	0.577943	0.587628
DC90064_00055	CPn_1034	Putative outer membrane protein CPn_1034/CP_0818/CPj1034/CpB1074	786	3	22	0.577932	1.13635e-16	0.577932	0.577932
DC90012_00007	CPn_0057	Superoxide dismutase [Mn] (sodA)	642	3	1	0.577355	0	0.577355	0.577355
DC90051_00005	CPn_0740	Aspartate aminotransferase (aspC)	1185	3	22	0.572957	1.13635e-16	0.572957	0.572957
DC90012_00015	CPn_0066	Putative uncharacterized protein CPj0066	1731	11	22	0.555504	2.2727e-16	0.555504	0.555504
DC90050_00004	CPn_0735	Uridine kinase (udk)	657	3	22	0.548427	1.13635e-16	0.548427	0.548427
DC90025_00001	CPn_0176	MAC/perforin domain protein	1233	6	22	0.535549	0.111668	0.301611	0.604222
DC90048_00016	CPn_0694	Transpeptidase family protein	3267	9	22	0.527829	0.047469	0.496147	0.59603
DC90053_00020	CPn_0849	SNF2/helicase domain protein	3525	14	22	0.520349	0.0724976	0.375076	0.657365
DC90045_00075	CPn_0486	Hypothetical proline permease	1380	6	22	0.518886	0.0492113	0.503179	0.670897
DC90058_00006	CPn_0946	Glycine--tRNA ligase (glyQS)	3042	11	22	0.517044	0.0368682	0.46421	0.541998
DC90052_00016	CPn_0772	ATP-dependent DNA helicase pcrA (pcrA)	1920	5	22	0.515577	0.220174	0.447551	1.19582
DC90045_00108	CPn_0524	Putative uncharacterized protein	1074	5	22	0.511599	0.139081	0.310519	0.907645
DC90060_00006	CPn_0972	Cell division protein FtsY homolog (ftsY)	942	6	22	0.497684	0.0612342	0.325791	0.654088
DC90016_00015	CPn_0138	Glutamate-1-semialdehyde 2,1-aminomutase (hemL)	1371	6	22	0.497202	0.0617769	0.468625	0.625234
DC90005_00029	CPn_0038	Phosphoenolpyruvate-protein phosphotransferase (ptsI)	1713	3	22	0.496897	0.220471	0	0.633906
DC90005_00012	CPn_0021	Putative uncharacterized protein	1704	6	22	0.494892	0.0473081	0.480276	0.641054
DC90045_00031	CPn_0437	Probable ATP-dependent Clp protease ATP-binding subunit (clpC)	2535	3	22	0.492176	0.155831	0.309197	0.619019
DC90049_00022	CPn_0715	DNA topoisomerase 4 subunit B (parE)	1815	8	22	0.488495	0.000130987	0.487912	0.488584
DC90003_00001	CPn_0007	Putative uncharacterized protein	1920	6	22	0.487583	0.0600001	0.391856	0.523513
DC90049_00035	CPn_0728	Putative uncharacterized protein	1953	5	22	0.484291	0	0.484291	0.484291
DC90043_00013	CPn_0380	Oxygen-independent coproporphyrinogen-III oxidase 1 (hemN)	1197	6	22	0.482848	0.0349215	0.326662	0.49111
DC90053_00006	CPn_0835	SNF2/helicase domain protein	3648	14	22	0.475629	0.0126607	0.472928	0.532314
DC90016_00004	CPn_0127	Putative membrane protein	1014	6	22	0.470129	0.0731393	0.338367	0.508882
DC90055_00008	CPn_0882	Putative uncharacterized protein	1137	5	22	0.468094	0	0.468094	0.468094
DC90045_00038	CPn_0444	Probable outer membrane protein pmp6 (pmp6)	3822	29	22	0.465719	0.077001	0.329147	0.51273
DC90052_00035	CPn_0792	Putative uncharacterized protein	1812	5	22	0.464228	1.70452e-16	0.464228	0.464228
DC90053_00025	CPn_0854	Outer membrane protein B (ompB)	1032	5	22	0.462591	1.70452e-16	0.462591	0.462591
DC90037_00002	CPn_0296	3-oxoacyl-[acyl-carrier-protein] reductase FabG (fabG)	768	5	22	0.462332	0.000683347	0.460343	0.464027
DC90043_00023	CPn_0390	Holliday junction ATP-dependent DNA helicase RuvB (ruvB)	1011	4	22	0.46159	0.273311	0.316766	0.953965
DC90045_00048	CPn_0453	Probable outer membrane protein pmp13 (pmp13)	2919	9	22	0.455771	0.0656589	0.411401	0.549937
DC90014_00020	CPn_0105	Putative uncharacterized protein	852	9	22	0.454636	0.0304625	0.346733	0.464003
DC90055_00019	CPn_0894	Putative AMP nucleosidase	909	5	22	0.445711	7.62213e-05	0.445524	0.445741
DC90045_00050	CPn_0458	Putative uncharacterized protein	2070	51	22	0.440673	0.120486	0.101229	0.503802
DC90001_00004	CPn_0004	Aspartyl/glutamyl-tRNA(Asn/Gln) amidotransferase subunit B (gatB)	1497	6	22	0.43792	0.0557891	0.295745	0.592995
DC90036_00002	CPn_0285	Putative uncharacterized protein CPj0285	1461	5	22	0.435752	0.00232298	0.434036	0.438754
DC90064_00036	CPn_1014	Putative sulfate transporter yvdB (yvdB)	1722	13	22	0.435246	0.0732546	0.327814	0.546479
DC90047_00054	CPn_0617	tRNA uridine 5-carboxymethylaminomethyl modification enzyme MnmG (mnmG)	1833	6	22	0.433063	0.0672099	0.311983	0.468693
DC90049_00008	CPn_0702	Type II/III secretion system protein	2757	12	22	0.432074	0	0.432074	0.432074
DC90052_00043	CPn_0801	UvrABC system protein B (uvrB)	1983	6	22	0.431657	0.0669907	0.310972	0.467371
DC90053_00001	CPn_0830	Putative uncharacterized protein	441	13	22	0.431314	0.0264441	0.417302	0.478953
DC90055_00013	CPn_0888	Protoporphyrinogen Oxidase (hemG)	1305	3	20	0.429204	0.15607	0.31758	0.636506
DC90064_00008	CPn_0984	Ribonucleoside-diphosphate reductase subunit alpha (nrdA)	3132	6	22	0.424865	0.0540281	0.287338	0.575384
DC90035_00005	CPn_0282	Uncharacterized transporter lpg1691	1446	8	22	0.423225	0.0224387	0.418404	0.523685
DC90030_00008	CPn_0208	Pyrophosphate--fructose 6-phosphate 1-phosphotransferase subunit beta	1656	7	22	0.414667	0.000102986	0.414349	0.414699
DC90064_00022	CPn_0999	Polyribonucleotide nucleotidyltransferase (pnp)	2082	7	22	0.413809	0.0543523	0.310301	0.615324
DC90049_00001	CPn_0695	Major outer membrane porin (ompA)	1167	11	22	0.412022	0.0459931	0.381325	0.477801
DC90015_00014	CPn_0122	Methionine--tRNA ligase (metG)	1653	5	22	0.411838	0.0417799	0.282758	0.424876
DC90058_00016	CPn_0957	Peptidase, M16 family	2826	9	21	0.408389	0.0594031	0.367397	0.490373
DC90049_00021	CPn_0714	Glutamyl-tRNA reductase (hemA)	1026	3	22	0.407568	0.146928	0.299054	0.597467
DC90014_00011	CPn_0096	UvrABC system protein A (uvrA)	5493	69	22	0.407244	0.0950385	0.323567	0.769972
DC90057_00009	CPn_0941	DNA mismatch repair protein mutS (mutS)	2484	5	22	0.404758	0.071882	0.301953	0.452734
DC90039_00018	CPn_0349	Uncharacterized metal-binding lipoprotein CPn_0349/CP_0411/CPj0349/CpB0356 (troA)	1005	5	22	0.402897	0.0494771	0.281245	0.422105
DC90055_00016	CPn_0891	Transcription-repair-coupling factor (mfd)	3255	8	22	0.402753	0.0217714	0.305278	0.407395
DC90038_00006	CPn_0305	Pyruvate dehydrogenase E1 component subunit beta, mitochondrial (pdhB)	984	4	22	0.401826	0.145967	0.304404	0.610586
DC90052_00013	CPn_0769	DNA topoisomerase 1 (topA)	2640	7	22	0.394115	6.18282e-05	0.393838	0.394128
DC90029_00005	CPn_0189	Putative uncharacterized protein	3423	12	22	0.392258	0.0615412	0.246072	0.430807
DC90052_00044	CPn_0802	Tryptophan--tRNA ligase (trpS)	1044	4	22	0.391112	0.142028	0.295915	0.594361
DC90042_00010	CPn_0361	Tyrosine--tRNA ligase (tyrS)	1266	5	22	0.389653	0.0758997	0.298489	0.452198
DC90034_00032	CPn_0275	DNA gyrase subunit B (gyrB)	2415	7	22	0.386253	0	0.386253	0.386253
DC90064_00048	CPn_1027	Putative uncharacterized protein CPj1027	1386	25	22	0.383173	0.298727	0	0.630532
DC90015_00007	CPn_0115	Signal recognition particle protein (ffh)	1344	5	22	0.381125	0.067847	0.284091	0.426408
DC90005_00010	CPn_0450	Probable outer membrane protein pmp10 (pmp10)	1464	8	22	0.37312	0.0539857	0.337028	0.45039
DC90052_00005	CPn_0760	F420-0:gamma-glutamyl ligase (cofE)	774	3	20	0.364762	0.125462	0.303567	0.609332
DC90034_00023	CPn_0266	HB6 protein	693	5	22	0.363952	0.0385092	0.355742	0.536366
DC90052_00054	CPn_0812	DNA mismatch repair protein mutL (mutL)	1776	4	22	0.359365	0.120417	0.303886	0.609478
DC90049_00007	CPn_0701	Putative ATP:guanido phosphotransferase CPn_0701/CP_0045/CPj0701/CpB0728	1077	3	22	0.357469	0.119511	0.302337	0.605161
DC90015_00011	CPn_0119	Ribonuclease HII (rnhB)	642	6	22	0.353904	0.0736273	0.304763	0.459205
DC90014_00013	CPn_0098	Acyltransferase (htrB)	1386	47	22	0.352153	0.133136	0.298196	0.887285
DC90001_00003	CPn_0003	Glutamyl-tRNA(Gln) amidotransferase subunit A (gatA)	1479	3	22	0.351226	0.0951621	0.321813	0.645236
DC90047_00049	CPn_0612	DNA polymerase I (polA)	2661	14	22	0.349217	0.0177051	0.293819	0.354857
DC90064_00003	CPn_0979	Probable periplasmic serine endoprotease DegP-like (htrA)	1467	5	22	0.346954	0.0491414	0.331591	0.499242
DC90038_00009	CPn_0308	CPj0308 protein	363	2	1	0.346119	0	0.346119	0.346119
DC90028_00003	CPn_0185	Ribulose-phosphate 3-epimerase (rpe)	687	5	22	0.345031	0.194431	0.303578	1.21554
DC90001_00005	CPn_0005	Probable outer membrane protein pmp1 (pmp1)	2757	9	22	0.344965	0.0652546	0.303496	0.455717
DC90045_00042	CPn_0447	Probable outer membrane protein pmp9 (pmp9)	2784	6	22	0.343236	0.0484368	0.328271	0.492885
DC90045_00073	CPn_0484	Phospho-2-dehydro-3-deoxyheptonate aldolase (aroF)	855	2	22	0.341628	0	0.341628	0.341628
DC90029_00009	CPn_0193	Arginine repressor (argR)	441	2	22	0.338573	1.70452e-16	0.338573	0.338573
DC90045_00129	CPn_0545	50S ribosomal protein L27 (rpmA)	252	2	22	0.337989	1.13635e-16	0.337989	0.337989
DC90013_00007	CPn_0076	Transcription antitermination protein nusG (nusG)	546	6	21	0.336607	0.0838024	0.270782	0.555133
DC90013_00012	CPn_0081	DNA-directed RNA polymerase subunit beta (rpoB)	3789	8	22	0.336362	0.0560796	0.305631	0.509261
DC90047_00065	CPn_0628	30S ribosomal protein S13 (rpsM)	387	2	1	0.331593	0	0.331593	0.331593
DC90012_00010	CPn_0061	Nitrogen regulatory protein (ptsN)	693	5	22	0.331229	0.0955481	0.17193	0.393163
DC90016_00002	CPn_0125	IncA family protein	1359	3	22	0.331158	0.113894	0.264306	0.546411
DC90047_00066	CPn_0629	Protein translocase subunit SecY (secY)	1392	6	22	0.330677	0.000180683	0.33063	0.331476
DC90056_00003	CPn_0932	Cysteine--tRNA ligase (cysS)	1422	3	22	0.326018	0.088144	0.298785	0.598345
DC90032_00004	CPn_0223	Putative uncharacterized protein	378	3	22	0.325759	0.0667284	0.311532	0.624516
DC90052_00036	CPn_0793	HAMP/SpoIIE domain protein	1911	9	22	0.325139	0.0461906	0.236839	0.371472
DC90055_00028	CPn_0903	Lipid II flippase FtsW (ftsW)	1155	4	22	0.324914	5.68175e-17	0.324914	0.324914
DC90064_00019	CPn_0996	Putative permease, YjgP/YjgQ family	1071	5	22	0.324802	0.0458157	0.310647	0.466353
DC90038_00003	CPn_0302	UDP-3-O-acylglucosamine N-acyltransferase (lpxD)	1080	2	22	0.323646	5.68175e-17	0.323646	0.323646
DC90015_00003	CPn_0111	Putative uncharacterized protein	804	2	22	0.323519	5.68175e-17	0.323519	0.323519
DC90012_00003	CPn_0052	Probable porphobilinogen deaminase (hemC)	702	2	22	0.323297	1.13635e-16	0.323297	0.323297
DC90047_00051	CPn_0614	ADP,ATP carrier protein 2 (tlcB)	1647	4	22	0.321898	0.000389888	0.321747	0.322857
DC90045_00114	CPn_0529	Tetraacyldisaccharide 4'-kinase (lpxK)	1119	2	22	0.321456	0.000233581	0.320882	0.321547
DC90012_00006	CPn_0056	Phosphoglucomutase (pgcA)	1824	7	22	0.321219	0.0525423	0.228526	0.407319
DC90059_00006	CPn_0965	Lipid-A-disaccharide synthase (lpxB)	1812	3	22	0.320632	0.0663813	0.306479	0.617835
DC90034_00015	CPn_0257	Putative uncharacterized protein CPj0257	861	3	22	0.320235	0.0654326	0.306285	0.613191
DC90047_00079	CPn_0642	50S ribosomal protein L22 (rplV)	333	2	5	0.320041	0	0.320041	0.320041
DC90055_00038	CPn_0916	3-oxoacyl-[acyl-carrier-protein] synthase I, chloroplastic (KAS12)	1248	2	1	0.319773	0	0.319773	0.319773
DC90055_00027	CPn_0902	LysM domain protein	699	2	22	0.319208	0.000682242	0.319063	0.322263
DC90048_00003	CPn_0682	Oligopeptide transport ATP-binding protein OppD (oppD)	1032	2	22	0.319013	0.000739732	0.318784	0.321298
DC90048_00008	CPn_0687	Putative uncharacterized protein	651	3	22	0.318942	0.0652963	0.305021	0.611288
DC90014_00003	CPn_0088	V-type ATP synthase alpha chain (atpA)	1773	7	22	0.315525	0.0221791	0.310796	0.414825
DC90038_00019	CPn_0320	Riboflavin biosynthesis protein ribF (ribF)	951	3	22	0.314584	0.0640072	0.300919	0.601158
DC90019_00003	CPn_0159	Putative uncharacterized protein	306	2	22	0.314049	1.70452e-16	0.314049	0.314049
DC90049_00023	CPn_0716	DNA topoisomerase 4 subunit A (parC)	1434	5	22	0.313983	0.0327856	0.306993	0.460771
DC90020_00002	CPn_0161	Acyltransferase family (cinI)	825	2	2	0.313493	0	0.313493	0.313493
DC90034_00021	CPn_0264	4-hydroxybenzoate decarboxylase subunit B	573	2	2	0.313317	0	0.313317	0.313317
DC90014_00019	CPn_0104	Putative uncharacterized protein CPj0104	1200	4	22	0.313248	5.68175e-17	0.313248	0.313248
DC90066_00007	CPn_1060	1-deoxy-D-xylulose-5-phosphate synthase (dxs)	1947	2	2	0.312603	0.000133643	0.312508	0.312697
DC90055_00045	CPn_0924	Primosomal protein N' (priA)	2247	2	21	0.312207	5.6882e-17	0.312207	0.312207
DC90045_00119	CPn_0535	Lipoprotein signal peptidase (lspA)	522	2	22	0.311062	0.000836173	0.310884	0.314806
DC90038_00024	CPn_0325	Type III secretion chaperone, CesT family	447	2	22	0.310366	0.000390429	0.309557	0.310546
DC90064_00026	CPn_1003	Putative uncharacterized protein	705	2	2	0.310311	0	0.310311	0.310311
DC90047_00061	CPn_0624	Glyceraldehyde-3-phosphate dehydrogenase (gap)	1005	2	21	0.309698	0	0.309698	0.309698
DC90052_00031	CPn_0788	Succinate Dehydrogenase (sdhC)	891	9	22	0.309427	0.0270136	0.243389	0.382326
DC90055_00034	CPn_0911	FO synthase subunit 2 (cofH)	1092	3	22	0.308909	0.0629997	0.294212	0.590959
DC90005_00024	CPn_0032	Chaperone protein DnaJ (dnaJ)	1212	2	22	0.308241	0.000624874	0.306705	0.308484
DC90045_00022	CPn_0427	Probable Na(+)-translocating NADH-quinone reductase subunit B (nqrB)	1512	3	22	0.308116	0.0475716	0.161141	0.322866
DC90045_00100	CPn_0515	Demethylmenaquinone methyltransferase (ubiE)	690	2	17	0.308	5.72196e-17	0.308	0.308
DC90045_00081	CPn_0495	LL-diaminopimelate aminotransferase (dapL)	1263	4	22	0.307447	9.38083e-06	0.307405	0.307449
DC90029_00004	CPn_0188	YihY family protein	1287	7	22	0.307245	0.021212	0.302284	0.402214
DC90047_00112	CPn_0676	CPj0676 protein	1167	4	1	0.307189	0	0.307189	0.307189
DC90064_00037	CPn_1015	Na+/H+ antiporter, putative	1278	2	22	0.307131	0.000521528	0.304846	0.3073
DC90047_00084	CPn_0647	50S ribosomal protein L3 (rplC)	795	2	22	0.306746	0.00321078	0.305499	0.31464
DC90045_00096	CPn_0511	Stage II sporulation protein	348	2	22	0.306497	1.70452e-16	0.306497	0.306497
DC90039_00016	CPn_0347	Probable metal transport system membrane protein CPn_0347/CP_0413/CPj0347/CpB0354	1362	4	22	0.303957	9.87013e-05	0.303714	0.303995
DC90005_00022	CPn_0030	Glycoprotease family protein	636	2	6	0.303907	0	0.303907	0.303907
DC90051_00016	CPn_0751	Putative uncharacterized protein	1707	6	22	0.303332	0.0720815	0.272333	0.545209
DC90053_00011	CPn_0840	Putative uncharacterized protein	1323	2	22	0.303144	1.70452e-16	0.303144	0.303144
DC90055_00005	CPn_0879	Putative metallo-hydrolase yycJ (yycJ)	813	2	22	0.301895	0.000443721	0.301758	0.303266
DC90014_00001	CPn_0086	V-type ATP synthase subunit E (atpE)	627	2	22	0.300911	2.26569e-05	0.300904	0.300981
DC90047_00111	CPn_0675	Uncharacterized protein CPn_0675/CP_0072/CPj0675/CpB0702	1152	2	22	0.300621	1.13635e-16	0.300621	0.300621
DC90048_00014	CPn_0692	UPF0051 protein slr0074 (sufB)	1485	2	22	0.300591	1.13635e-16	0.300591	0.300591
DC90005_00015	CPn_0024	Tyrosine recombinase XerC (xerC)	936	4	22	0.300089	1.13635e-16	0.300089	0.300089
DC90047_00103	CPn_0667	Putative OMP	918	2	22	0.299842	0.00104813	0.299435	0.302419
DC90042_00012	CPn_0362	RNA polymerase sigma factor whiG (whiG)	771	2	22	0.299533	5.68175e-17	0.299533	0.299533
DC90047_00053	CPn_0616	Replicative DNA helicase (dnaC)	1404	2	21	0.298538	0.000338456	0.297061	0.298612
DC90064_00042	CPn_1020	Putative uncharacterized protein	1530	5	22	0.298124	0.0312305	0.291466	0.43795
DC90014_00005	CPn_0090	V-type ATP synthase subunit D (atpD)	639	2	22	0.297831	0.000283358	0.297743	0.298706
DC90043_00022	CPn_0389	Uncharacterized protein CPn_0389/CP_0366/CPj0389/CpB0400	837	2	22	0.297249	0.000275155	0.297122	0.297819
DC90014_00010	CPn_0095	Serine/threonine-protein kinase pknD (pknD)	2829	7	22	0.296982	0.0208835	0.29219	0.390481
DC90044_00007	CPn_0403	Pseudouridine synthase (yceC)	696	2	22	0.296928	5.68175e-17	0.296928	0.296928
DC90042_00003	CPn_0354	Putative uncharacterized protein CPj0354	1338	4	1	0.29667	0	0.29667	0.29667
DC90045_00030	CPn_0436	Octanoyltransferase LipM (lipM)	717	2	1	0.296583	0	0.296583	0.296583
DC90029_00006	CPn_0190	Uncharacterized protein CPn_0190/CP_0577/CPj0190/CpB0193	1356	2	2	0.2957	0	0.2957	0.2957
DC90052_00014	CPn_0770	Putative uncharacterized protein	792	2	1	0.295084	0	0.295084	0.295084
DC90045_00028	CPn_0433	Glycine cleavage system H protein (gcvH)	387	2	2	0.294967	0.00661357	0.290291	0.299644
DC90051_00011	CPn_0746	UPF0159 protein CPn_0746/CP_1126/CPj0746/CpB0774	1593	4	22	0.294721	0	0.294721	0.294721
DC90034_00002	CPn_0244	Adenylate kinase (adk)	639	2	22	0.294443	1.70452e-16	0.294443	0.294443
DC90039_00017	CPn_0348	Probable metal transport system ATP-binding protein CPn_0348/CP_0412/CPj0348/CpB0355 (troB)	777	4	22	0.293781	0	0.293781	0.293781
DC90043_00016	CPn_0383	DNA polymerase III, delta subunit	933	4	22	0.293515	0.043154	0.100305	0.302715
DC90028_00002	CPn_0183	Biotin carboxyl carrier protein of acetyl-CoA carboxylase (accB)	501	2	22	0.292792	1.70452e-16	0.292792	0.292792
DC90064_00020	CPn_0997	tRNA(Ile)-lysidine synthase (tilS)	957	4	22	0.292591	1.13635e-16	0.292591	0.292591
DC90053_00022	CPn_0851	Phosphoenolpyruvate carboxykinase [GTP] (pckG)	1806	4	22	0.291997	0.000117247	0.291754	0.292051
DC90045_00003	CPn_0407	HAD superfamily hydrolase/phosphatase	885	2	22	0.291796	5.68175e-17	0.291796	0.291796
DC90055_00033	CPn_0910	tRNA dimethylallyltransferase (miaA)	1026	2	2	0.290496	0	0.290496	0.290496
DC90064_00004	CPn_0980	Peptidase, M20/M25/M40 family	1479	4	22	0.290392	1.70452e-16	0.290392	0.290392
DC90047_00098	CPn_0662	Aspartate--tRNA ligase (aspS)	1752	4	22	0.290058	1.13635e-16	0.290058	0.290058
DC90064_00016	CPn_0993	Phenylalanine--tRNA ligase alpha subunit (pheS)	1029	2	15	0.289402	0.000295241	0.288929	0.289574
DC90038_00025	CPn_0326	4-alpha-glucanotransferase (malQ)	1578	2	22	0.288847	1.70452e-16	0.288847	0.288847
DC90058_00018	CPn_0959	Ribonuclease G (rng)	1563	3	22	0.288194	0.0589246	0.274926	0.552006
DC90057_00006	CPn_0938	Putative uncharacterized protein CPj0938	471	2	2	0.288055	0	0.288055	0.288055
DC90035_00001	CPn_0278	Methionine-binding lipoprotein metQ (metQ)	816	2	2	0.287292	0	0.287292	0.287292
DC90055_00026	CPn_0901	UDP-N-acetylmuramoylalanine--D-glutamate ligase (murD)	1293	8	22	0.286904	0.0299771	0.224708	0.30271
DC90064_00013	CPn_0990	Translation initiation factor IF-3 (infC)	558	2	22	0.283926	5.68175e-17	0.283926	0.283926
DC90064_00031	CPn_1009	Methionine aminopeptidase (map)	882	2	16	0.282599	5.73317e-17	0.282599	0.282599
DC90051_00008	CPn_0743	Probable Na(+)-translocating NADH-quinone reductase subunit A (nqrA)	1407	3	22	0.282341	0.0684563	0.158959	0.31912
DC90033_00006	CPn_0234	Putative uncharacterized protein CPj0234	693	2	1	0.281889	0	0.281889	0.281889
DC90064_00035	CPn_1013	Fumarate hydratase class II (fumC)	1386	3	22	0.28172	0.0308204	0.143739	0.289247
DC90014_00015	CPn_0100	Putative uncharacterized protein	1281	2	22	0.281583	4.97274e-05	0.281429	0.281598
DC90052_00002	CPn_0756	RNA polymerase sigma factor rpoD (rpoD)	1788	2	22	0.281066	0.0005249	0.278716	0.281178
DC90064_00065	CPn_1048	Aspartate-semialdehyde dehydrogenase (asd)	999	4	22	0.280128	0.0609987	0.153706	0.308288
DC90014_00017	CPn_0102	Cytochrome d ubiquinol oxidase subunit 1 (cydA)	1362	3	22	0.279314	0.0305911	0.142409	0.287663
DC90018_00007	CPn_0150	Putative uncharacterized protein	4608	18	22	0.278752	0.0181878	0.22695	0.319907
DC90066_00004	CPn_1057	Uncharacterized protein yyaL (yyaL)	2130	4	22	0.276534	0.0577855	0.0978309	0.296302
DC90045_00069	CPn_0480	Putative uncharacterized protein CPj0480	654	3	22	0.274212	0.0666741	0.154098	0.30954
DC90064_00024	CPn_1001	Uncharacterized deaminase spyM18_0196	489	2	22	0.272456	0.00066553	0.271394	0.272854
DC90055_00035	CPn_0912	Putative uncharacterized protein	1662	2	3	0.271801	1.55885e-05	0.271783	0.27181
DC90012_00014	CPn_0065	Uncharacterized protein CPn_0065/CP_0709/CPj0065/CpB0066	1728	4	22	0.271433	0.0657285	0.153022	0.306711
DC90045_00121	CPn_0537	Putative uncharacterized protein	282	2	1	0.270095	0	0.270095	0.270095
DC90045_00072	CPn_0483	Uncharacterized protein CPn_0483/CP_0271/CPj0483/CpB0503	2652	16	22	0.267612	0.0192094	0.239016	0.307918
DC90045_00091	CPn_0506	Putative uncharacterized protein	780	3	22	0.265472	0.0970747	0	0.307448
DC90055_00009	CPn_0883	Probable Na(+)-translocating NADH-quinone reductase subunit F (nqrF)	1317	4	22	0.265226	0.0577136	0.145612	0.29188
DC90055_00030	CPn_0906	UPF0109 protein CT_659	576	3	22	0.264628	0.0543088	0.253049	0.50778
DC90066_00011	CPn_1063	Triosephosphate isomerase (tpiA)	798	4	22	0.263435	0.0639183	0.147388	0.301029
DC90045_00013	CPn_0418	UDP-N-acetylmuramoyl-L-alanyl-D-glutamate--2,6- diaminopimelate ligase (murE)	1449	7	21	0.263368	0.0384311	0.236848	0.316408
DC90047_00003	CPn_0564	Protein export (secD/secF)	4206	14	22	0.262736	0.025942	0.220639	0.343787
DC90045_00088	CPn_0502	Protein grpE (grpE)	552	2	22	0.259428	1.70452e-16	0.259428	0.259428
DC90018_00009	CPn_0152	Putative uncharacterized protein	954	4	22	0.256803	0.0957296	0.106004	0.320573
DC90055_00050	CPn_0930	Putative uncharacterized protein CPj0930	309	3	22	0.24751	0.215687	0	0.68665
DC90014_00009	CPn_0094	Valine--tRNA ligase (valS)	2823	11	22	0.2454	0.000235299	0.245349	0.246453
DC90029_00010	CPn_0195	Oligopeptide ABC transport system substrate-binding protein oppA	1596	5	22	0.239333	0.049919	0.202469	0.304251
DC90039_00006	CPn_0331	Putative uncharacterized protein	1737	8	22	0.23835	0.0103225	0.192134	0.240551
DC90044_00003	CPn_0399	Putative uncharacterized protein	756	3	22	0.238268	0.0819599	0.15055	0.311367
DC90045_00046	CPn_0451	Probable outer membrane protein pmp11 (pmp11)	2784	8	22	0.236694	0.0142441	0.192686	0.241095
DC90052_00026	CPn_0783	Putative uncharacterized protein	786	7	22	0.232429	0.0417331	0.211939	0.318174
DC90030_00007	CPn_0207	Putative malate transporter yflS (yflS)	1410	2	22	0.2312	0.161656	0	0.339093
DC90047_00034	CPn_0598	Putative peptide ABC transporter, permease protein	1479	18	22	0.225231	0.0880933	0.206449	0.619643
DC90039_00011	CPn_0338	DNA polymerase III subunit beta (dnaN)	1098	2	22	0.224456	0.140685	0	0.308652
DC90045_00141	CPn_0557	Large cysteine-rich periplasmic protein omcB (omcB)	1674	6	22	0.224335	0.0315697	0.21444	0.321872
DC90018_00003	CPn_0146	Putative uncharacterized protein CPj0146	483	5	22	0.223022	0	0.223022	0.223022
DC90034_00031	CPn_0274	DNA gyrase subunit A (gyrA)	2508	5	22	0.219248	0.089179	0.0740647	0.296911
DC90036_00004	CPn_0287	Putative uncharacterized protein	2133	8	22	0.216952	0.0151274	0.213727	0.284681
DC90056_00002	CPn_0931	Lysine--tRNA ligase (lysS)	1641	8	22	0.216868	0.0152565	0.213353	0.285142
DC90028_00001	CPn_0182	Biotin carboxylase 1 (accC1)	1365	6	22	0.213879	0.0387905	0.195927	0.295486
DC90003_00004	CPn_1054	Putative uncharacterized protein	1596	19	22	0.213521	0.0270366	0.171498	0.266667
DC90043_00018	CPn_0385	Probable cytosol aminopeptidase (pepA)	1512	5	22	0.211346	0.000197051	0.21127	0.211831
DC90045_00082	CPn_0496	Putative uncharacterized protein	1020	8	22	0.21118	0.0572134	0.146689	0.29519
DC90047_00024	CPn_0586	Acetoacetate metabolism regulatory protein AtoC (atoC)	1182	5	22	0.209273	0.000274236	0.209188	0.21012
DC90047_00047	CPn_0610	Transcription termination factor Rho (rho)	1419	5	22	0.208966	0.000309803	0.208846	0.209728
DC90053_00038	CPn_0870	Serine--tRNA ligase (serS)	1398	4	22	0.208565	0.0755192	0.152326	0.306277
DC90045_00049	CPn_0454	Probable outer membrane protein pmp14 (pmp14)	2934	10	22	0.208511	0.0293064	0.165246	0.264737
DC90045_00099	CPn_0514	Putative uncharacterized protein	792	4	22	0.203775	0.0713503	0.16597	0.332314
DC90045_00036	CPn_0442	Uncharacterized protein CPn_0442/CP_0311/CPj0442/CpB0458	516	4	22	0.202945	0.0679918	0.17163	0.343861
DC90034_00009	CPn_0251	Ribosomal protein S12 methylthiotransferase RimO (rimO)	1509	4	22	0.200284	0.0913469	0.145079	0.483779
DC90033_00007	CPn_0235	3-deoxy-manno-octulosonate cytidylyltransferase (kdsB)	762	3	22	0.198517	0.0721807	0.150302	0.301749
DC90051_00018	CPn_0753	Putative uncharacterized protein CPj0753	846	8	22	0.196429	8.52262e-17	0.196429	0.196429
DC90049_00018	CPn_0712	Type III secretion apparatus protein, YscD/HrpQ family	2532	7	22	0.193829	0.00700891	0.191664	0.215484
DC90045_00011	CPn_0415	Putative uncharacterized protein CPj0415	1239	5	22	0.191041	0.000124083	0.190485	0.191067
DC90046_00002	CPn_0560	Glutamate--tRNA ligase (gltX)	1548	6	22	0.18948	0.0216705	0.15044	0.200962
DC90055_00049	CPn_0929	CHLPS 43 kDa-like protein 4	1107	4	22	0.186565	0.0654735	0.151873	0.304516
DC90045_00139	CPn_0555	Tail-specific protease (prc)	1944	3	22	0.183675	0.121702	0	0.598855
DC90045_00035	CPn_0441	Uncharacterized protein CPn_0441/CP_0312/CPj0441/CpB0457	948	4	22	0.182944	0.0698983	0.101546	0.305991
DC90060_00004	CPn_0970	Tyrosine-specific transport protein 1 (tyrP-A)	1188	7	22	0.181585	0.0819229	0.123401	0.310726
DC90053_00004	CPn_0833	Dihydrolipoyl dehydrogenase (lpdA)	1407	4	22	0.179291	0.0485004	0.164251	0.329185
DC90045_00062	CPn_0473	Putative uncharacterized protein	1524	7	22	0.178561	0.0381244	0.129198	0.244933
DC90011_00003	CPn_0048	Putative hydrolase	2115	9	22	0.175789	0.0312304	0.0992949	0.238613
DC90005_00026	CPn_0034	Putative uncharacterized protein	1245	4	22	0.174023	0.047179	0.159421	0.319786
DC90043_00012	CPn_0378	2-oxoglutarate decarboxylase (kgd)	2751	8	22	0.173897	0.00020232	0.173818	0.174394
DC90043_00017	CPn_0384	hypothetical protein	516	3	22	0.169122	1.13635e-16	0.169122	0.169122
DC90047_00019	CPn_0579	2-C-methyl-D-erythritol 4-phosphate cytidylyltransferase (ispD)	660	3	22	0.167228	0.000562302	0.165491	0.167402
DC90045_00134	CPn_0550	Elongation factor G (fusA)	2082	10	22	0.16592	0.0333461	0.150755	0.301966
DC90060_00005	CPn_0971	Uncharacterized protein TC_0206	714	3	22	0.165625	5.68175e-17	0.165625	0.165625
DC90045_00063	CPn_0474	Putative membrane protein	1767	7	22	0.16555	0.00998373	0.134705	0.168635
DC90038_00014	CPn_0313	Holo-[acyl-carrier-protein] synthase (acpS)	393	3	22	0.163787	0.0341737	0.156501	0.31679
DC90043_00011	CPn_0377	Dihydrolipoyllysine-residue succinyltransferase component of 2-oxoglutarate dehydrogenase complex (sucB)	1095	9	22	0.161495	1.93188e-05	0.161488	0.161543
DC90053_00003	CPn_0832	Lipoyl synthase (lipA)	921	3	22	0.161407	5.68175e-17	0.161407	0.161407
DC90043_00001	CPn_0365	Putative uncharacterized protein	912	3	22	0.161294	5.68175e-17	0.161294	0.161294
DC90043_00004	CPn_0369	Putative uncharacterized protein CPj0369	1212	4	22	0.159949	0.0115947	0.108037	0.162421
DC90030_00015	CPn_0218	Putative uncharacterized protein	465	3	22	0.159325	0.0334484	0.152194	0.309081
DC90016_00011	CPn_0134	60 kDa chaperonin (groL)	1632	3	22	0.156995	1.13635e-16	0.156995	0.156995
DC90048_00011	CPn_0689	Probable cysteine desulfurase (csd)	1218	3	22	0.156837	8.52262e-17	0.156837	0.156837
DC90055_00006	CPn_0880	DNA translocase FtsK (ftsK)	2418	3	22	0.155088	8.52262e-17	0.155088	0.155088
DC90052_00004	CPn_0758	Folate synthesis bifunctional protein (folKP)	1350	3	22	0.154984	1.13635e-16	0.154984	0.154984
DC90005_00031	CPn_0040	DNA polymerase III subunit gamma/tau (dnaX)	1326	2	2	0.154435	0.218404	0	0.30887
DC90047_00068	CPn_0631	30S ribosomal protein S5 (rpsE)	495	3	22	0.153782	5.68175e-17	0.153782	0.153782
DC90052_00009	CPn_0764	MORN repeat protein	1284	8	22	0.152891	0.0218121	0.144994	0.217638
DC90052_00032	CPn_0789	Succinate dehydrogenase flavoprotein subunit (sdhA)	1878	4	22	0.152309	0.0154529	0.104566	0.157083
DC90014_00004	CPn_0089	V-type ATP synthase beta chain (atpB)	1314	6	22	0.151172	2.84087e-17	0.151172	0.151172
DC90013_00014	CPn_0083	Transaldolase (tal)	1005	3	21	0.150645	0.000128739	0.150604	0.151032
DC90052_00020	CPn_0776	Uncharacterized protein ybbC (ybbC)	1305	3	22	0.150189	0.000658226	0.149986	0.152223
DC90053_00021	CPn_0850	Rod shape-determining protein MreB (mreB)	1095	4	22	0.149853	0.0211008	0.106121	0.159584
DC90045_00068	CPn_0479	Metal Dependent Hydrolase (phnP)	816	3	22	0.149628	0.0001208	0.149378	0.149684
DC90064_00027	CPn_1004	Putative uncharacterized protein	519	3	22	0.148659	2.84087e-17	0.148659	0.148659
DC90064_00059	CPn_1040	Putative uncharacterized protein CPj1040	669	3	15	0.148556	0	0.148556	0.148556
DC90013_00003	CPn_0072	Putative uncharacterized protein	1005	3	22	0.147684	5.68175e-17	0.147684	0.147684
DC90016_00019	CPn_0143	Uncharacterized protein yxjG (yxjG)	1125	3	22	0.143842	6.39602e-07	0.143842	0.143845
DC90055_00014	CPn_0889	Oxygen-independent coproporphyrinogen-III oxidase (hemN)	1374	3	22	0.143592	2.84087e-17	0.143592	0.143592
DC90047_00083	CPn_0646	50S ribosomal protein L4 (rplD)	672	3	22	0.14343	2.84087e-17	0.14343	0.14343
DC90018_00008	CPn_0151	FAD binding protein	1518	3	22	0.142936	5.68175e-17	0.142936	0.142936
DC90047_00015	CPn_0576.1	Peptide chain release factor 2 (prfB)	1050	3	22	0.142233	0.0022329	0.141366	0.147723
DC90045_00079	CPn_0491	Putative uncharacterized protein	1260	3	22	0.142042	0.000528983	0.140741	0.142247
DC90015_00006	CPn_0114	Release factor glutamine methyltransferase (prmC)	888	4	22	0.141081	0.0219953	0.101457	0.15315
DC90045_00124	CPn_0540	Probable outer membrane protein pmp20 (pmp20)	5169	8	21	0.140353	0.0355266	0.10987	0.197868
DC90045_00029	CPn_0435	Phospholipase D family protein	1425	4	22	0.138143	0.0100118	0.0933183	0.140278
DC90045_00103	CPn_0518	UPF0158 protein CPn_0518/CP_0235/CPj0518/CpB0539	972	4	22	0.135415	0.00983518	0.0913809	0.137512
DC90013_00001	CPn_0069	Putative uncharacterized protein	1560	5	22	0.129245	0.0463911	0.104664	0.212819
DC90003_00002	CPn_0009	IncA family protein	1305	3	22	0.129244	5.68175e-17	0.129244	0.129244
DC90041_00002	CPn_0351	ADP,ATP carrier protein 1 (tlcA)	1569	9	22	0.12138	0.0110108	0.1029	0.154248
DC90047_00085	CPn_0648	Putative uncharacterized protein CPj0648	999	5	22	0.118587	0.032038	0.108689	0.217571
DC90066_00010	CPn_1062	Exodeoxyribonuclease 7 large subunit (xseA)	1662	4	22	0.118328	0.0244425	0.102015	0.153286
DC90058_00010	CPn_0950	Peptidyl-tRNA hydrolase (pth)	540	5	22	0.116912	0.0361285	0.102886	0.205743
DC90047_00086	CPn_0649	Methionyl-tRNA formyltransferase (fmt)	963	5	22	0.115762	0.0236926	0.110711	0.221839
DC90045_00041	CPn_0446	Probable outer membrane protein pmp8 (pmp8)	2790	7	22	0.114939	0.0262451	0.066047	0.132372
DC90034_00027	CPn_0270	Probable tRNA threonylcarbamoyladenosine biosynthesis protein YwlC (ywlC)	873	5	22	0.111467	0.0301285	0.102018	0.204551
DC90047_00102	CPn_0666	DNA polymerase III subunit alpha (dnaE)	3720	5	22	0.108382	0.0335304	0.0953648	0.190825
DC90047_00033	CPn_0597	Putative peptide ABC transporter, permease protein	1737	4	22	0.108014	0.0208971	0.0969411	0.14566
DC90052_00042	CPn_0800	Enolase (eno)	1293	7	22	0.105415	0.0406075	0	0.158473
DC90052_00027	CPn_0785	TolQ protein-like protein	696	4	22	0.104737	0.000614231	0.104606	0.107487
DC90047_00089	CPn_0652	UDP-3-O-[3-hydroxymyristoyl] N-acetylglucosamine deacetylase (lpxC)	879	4	22	0.104682	3.24609e-05	0.10467	0.104778
DC90064_00056	CPn_1035	Shikimate biosynthesis protein AroDE (aroE)	1509	4	22	0.103763	9.2536e-05	0.103708	0.103911
DC90047_00108	CPn_0672	D-alanyl-D-alanine carboxypeptidase family protein	1323	4	22	0.10215	0.000122586	0.102102	0.102451
DC90045_00111	CPn_0526	Uncharacterized protein CPn_0526/CP_0226/CPj0526/CpB0547	1050	4	22	0.101946	0.000237094	0.101854	0.102529
DC90047_00097	CPn_0661	Peptidyl-prolyl cis-trans isomerase Mip (mip)	792	4	22	0.10143	0.0168829	0.094817	0.143632
DC90045_00128	CPn_0544	GTPase obg (obg)	1050	5	22	0.0977453	0.0388767	0.0794813	0.212501
DC90064_00015	CPn_0992	50S ribosomal protein L20 (rplT)	363	4	22	0.0938271	4.26131e-17	0.0938271	0.0938271
DC90005_00011	CPn_0020	Putative uncharacterized protein	2085	5	22	0.0912063	0.0104166	0.0724406	0.0967256
DC90036_00007	CPn_0290	Uncharacterized sodium-dependent transporter MJ1319	1482	2	22	0.0881321	0.147306	0	0.323185
DC90045_00014	CPn_0419	Penicillin-binding protein (pbp3)	2001	6	22	0.0816553	0.016649	0.0780543	0.156195
DC90064_00060	CPn_1041	Adenosylmethionine-8-amino-7-oxononanoate aminotransferase (bioA)	1566	5	22	0.0777008	0.000463762	0.0774817	0.0786615
DC90043_00027	CPn_0394	Putative transporter	1233	7	22	0.0756731	0.00940811	0.0736284	0.117793
DC90052_00055	CPn_0813	Peptidase, M24 family	1086	6	22	0.0743694	0.00453201	0.0603819	0.07627
DC90052_00048	CPn_0806	Threonine--tRNA ligase (thrS)	1923	5	22	0.0738045	0.000125878	0.0737656	0.0741934
DC90055_00025	CPn_0900	Phospho-N-acetylmuramoyl-pentapeptide-transferas e (mraY)	1047	2	22	0.0731902	0.138132	0	0.322037
DC90053_00013	CPn_0841	Protein translocase subunit SecA (secA)	2922	6	22	0.0711547	0.00642183	0.0595794	0.0745585
DC90033_00008	CPn_0236	CTP synthase (pyrG)	1620	2	22	0.0702496	0.132582	0	0.309656
DC90018_00002	CPn_0145	Putative uncharacterized protein CPj0145	1635	5	22	0.0692878	0.0154779	0	0.0734843
DC90064_00038	CPn_1016	Protein CPn_1016/CP_0837/CPj1016/CpB1054	1857	2	22	0.0680336	0.1284	0	0.299348
DC90055_00024	CPn_0899	UDP-N-acetylmuramoyl-tripeptide--D-alanyl-D- alanine ligase (murF)	1341	2	22	0.0678664	0.128084	0	0.298612
DC90052_00038	CPn_0796	Putative uncharacterized protein CPj0796	2040	6	22	0.0653156	0.00488402	0.0638067	0.0805719
DC90055_00042	CPn_0920	3'(2'),5'-bisphosphate nucleotidase (tol1)	993	3	22	0.0647482	0.079649	0	0.15868
DC90037_00003	CPn_0297	Malonyl CoA-acyl carrier protein transacylase (fabD)	924	2	5	0.0601504	0.1345	0	0.300752
DC90045_00033	CPn_0439	Putative uncharacterized protein CPj0439	525	2	22	0.0428943	0.110489	0	0.314937
DC90016_00007	CPn_0130	Uncharacterized protein CPn_0129/CPn_0130/CP_0642/CPj0130/CpB0131	1182	3	21	0.0417307	0.139676	0	0.584409
DC90052_00021	CPn_0777	60 kDa chaperonin 2 (groL2)	1578	3	22	0.0374316	0.0706447	0	0.164699
DC90058_00001	CPn_0942	DNA primase (dnaG)	1791	9	22	0.037249	0.00324691	0.0351934	0.0474539
DC90038_00017	CPn_0317	Translation initiation factor IF-2 (infB)	2703	3	22	0.0352257	0.0664815	0	0.154993
DC90047_00074	CPn_0637	50S ribosomal protein L14 (rplN)	375	164	22	0.0342066	0.112691	0	0.444336
DC90047_00063	CPn_0626	DNA-directed RNA polymerase subunit alpha (rpoA)	1173	3	22	0.0334677	0.0631637	0	0.147302
DC90015_00015	CPn_0123	Uncharacterized protein yrrC (yrrC)	2196	3	20	0.0294977	0.131918	0	0.589955
DC90034_00012	CPn_0255	Putative uncharacterized protein CPj0255	837	2	22	0.0279478	0.0904585	0	0.307426
DC90052_00051	CPn_0809	Putative uncharacterized protein	1464	4	22	0.0251741	0.118077	0	0.553831
DC90044_00004	CPn_0400	Putative uncharacterized protein CPj0400	750	3	22	0.0149652	0.0484377	0	0.164617
DC90052_00049	CPn_0807	S-adenosylmethionine/S-adenosylhomocysteine transporter	915	3	22	0.0148509	0.0480679	0	0.16336
DC90047_00022	CPn_0584	Sensor protein ZraS (zraS)	1140	2	22	0.0145248	0.0681274	0	0.319546
DC90030_00001	CPn_0198	Dipeptide ABC transporter	1584	3	22	0.013893	0.0449733	0	0.155159
DC90058_00003	CPn_0943	Putative uncharacterized protein CPj0943	261	2	21	0.0136707	0.0626471	0	0.287085
DC90034_00003	CPn_0245	NLP/P60 family protein (ydhO)	858	3	22	0.0133005	0.0430495	0	0.146305
DC90055_00032	CPn_0909	Stage II sporulation protein	375	2	22	0.0131527	0.0616915	0	0.289359
DC90052_00023	CPn_0779	Putative uncharacterized protein	396	2	22	0.0124036	0.058178	0	0.272879
DC90045_00137	CPn_0553	Putative uncharacterized protein CPj0553	936	4	22	0.00905918	0.0293218	0	0.099651
DC90038_00023	CPn_0324	CopN (lcrE)	1197	3	22	0.00718818	0.0337156	0	0.15814
DC90047_00052	CPn_0615	CDP-diacylglycerol--glycerol-3-phosphate 3-phosphatidyltransferase (pgsA)	507	3	22	0.00717632	0.0336599	0	0.157879
DC90045_00098	CPn_0513	FO synthase subunit 2 (cofH)	1233	3	22	0.0067175	0.0315079	0	0.147785
DC90052_00007	CPn_0762	Protein RecA (recA)	1092	6	22	0.00564792	0.0182806	0	0.0621271
DC90049_00003	CPn_0697	Elongation factor Ts (tsf)	846	5	22	0.00342517	0.0160655	0	0.0753538
DC90049_00012	CPn_0706	Putative uncharacterized protein CPj0706	504	2	22	0	0	0	0
DC90035_00004	CPn_0281	Probable fructose-bisphosphate aldolase class 1 (fbaB)	1071	1	15	0	0	0	0
DC90045_00095	CPn_0510	CBS domains (Hemolysin homolog)	1161	1	2	0	0	0	0
DC90057_00002	CPn_0933	Thioredoxin-related protein DsbJ (dsbJ)	1044	1	22	0	0	0	0
DC90053_00033	CPn_0862	NifS protein, putative (nifS)	1191	2	22	0	0	0	0
DC90064_00021	CPn_0998	ATP-dependent zinc metalloprotease FtsH (ftsH)	2754	3	22	0	0	0	0
DC90045_00105	CPn_0521	Pyridoxal-phosphate-dependent serine hydroxymethyltransferase (glyA)	1521	3	22	0	0	0	0
DC90058_00013	CPn_0953	50S ribosomal protein L9 (rplI)	507	1	5	0	0	0	0
DC90064_00053	CPn_1032	Pyruvoyl-dependent arginine decarboxylase AaxB (aaxB)	585	1	22	0	0	0	0
DC90039_00010	CPn_0337	SsrA-binding protein (smpB)	564	1	1	0	0	0	0
DC90047_00039	CPn_0602	Putative uncharacterized protein CPj0602	1002	1	22	0	0	0	0
DC90045_00131	CPn_0547	2-C-methyl-D-erythritol 2,4-cyclodiphosphate synthase (ispF)	597	1	22	0	0	0	0
DC90036_00003	CPn_0286	Magnesium transporter (mgtE)	1473	3	22	0	0	0	0
DC90049_00014	CPn_0708	Putative uncharacterized protein CPj0708	672	1	22	0	0	0	0
DC90066_00021	CPn_1072	Putative outer membrane protein	843	1	22	0	0	0	0
DC90037_00005	CPn_0299	Recombination protein RecR (recR)	612	1	22	0	0	0	0
DC90013_00005	CPn_0074	Elongation factor Tu (tuf)	1182	4	22	0	0	0	0
DC90033_00005	CPn_0233	Putative uncharacterized protein CPj0233	177	1	22	0	0	0	0
DC90045_00025	CPn_0430	Probable Na(+)-translocating NADH-quinone reductase subunit E (nqrE)	768	2	22	0	0	0	0
DC90039_00009	CPn_0336	Thiamine biosynthesis lipoprotein ApbE (apbE)	1011	1	22	0	0	0	0
DC90015_00008	CPn_0116	30S ribosomal protein S16 (rpsP)	357	2	22	0	0	0	0
DC90053_00008	CPn_0837	Probable endonuclease III (nth)	627	1	22	0	0	0	0
DC90052_00062	CPn_0821	Putative uncharacterized protein	1002	2	22	0	0	0	0
DC90047_00026	CPn_0589	DNA repair protein recO (recO)	756	2	22	0	0	0	0
DC90050_00001	CPn_0732	Probable endonuclease 4 (nfo)	879	2	22	0	0	0	0
DC90055_00017	CPn_0892	Alanine--tRNA ligase (alaS)	2616	1	22	0	0	0	0
DC90047_00091	CPn_0654	Uncharacterized acyl-CoA thioester hydrolase CPn_0654/CP_0093/CPj0654/CpB0680	543	1	22	0	0	0	0
DC90018_00001	CPn_0144	Chaperone protein ClpB (clpB)	2616	3	20	0	0	0	0
DC90045_00006	CPn_0410	DNA polymerase III subunit epsilon (dnaQ)	711	1	22	0	0	0	0
DC90064_00007	CPn_0983	CDP-diacylglycerol--serine O-phosphatidyltransferase (pssA)	801	1	22	0	0	0	0
DC90013_00006	CPn_0075	Preprotein translocase (secE)	249	2	22	0	0	0	0
DC90014_00007	CPn_0092	Probable ATPase proteolipid chain (atpK)	447	1	22	0	0	0	0
DC90047_00082	CPn_0645	50S ribosomal protein L23 (rplW)	333	1	22	0	0	0	0
DC90037_00004	CPn_0298	3-oxoacyl-[acyl-carrier-protein] synthase 3 (fabH)	1005	2	22	0	0	0	0
DC90052_00047	CPn_0805	ParA family protein CPn_0805/CP_1066/CPj0805/CpB0834	765	1	22	0	0	0	0
DC90047_00041	CPn_0604	Amino acid ABC transporter, periplasmic amino acid-binding protein (fliY)	750	1	22	0	0	0	0
DC90050_00002	CPn_0733	30S ribosomal protein S4 (rpsD)	636	1	15	0	0	0	0
DC90045_00065	CPn_0476	Putative uncharacterized protein CPj0476	987	3	22	0	0	0	0
DC90043_00025	CPn_0392	Deoxycytidine triphosphate deaminase (dcd)	570	2	22	0	0	0	0
DC90053_00027	CPn_0856	UDP-Glucose Pyrophosphorylase	1383	1	20	0	0	0	0
DC90052_00053	CPn_0811	LcrH (lcrH)	726	1	22	0	0	0	0
DC90055_00010	CPn_0884	UPF0092 membrane protein CPn_0884/CP_0982/CPj0884/CpB0913 (yajC)	351	2	22	0	0	0	0
DC90047_00077	CPn_0640	50S ribosomal protein L16 (rplP)	420	1	22	0	0	0	0
DC90043_00006	CPn_0371	Putative uncharacterized protein CPj0371	357	1	4	0	0	0	0
DC90046_00003	CPn_0561	Uncharacterized protein CPn_0561/CP_0189/CPj0561/CpB0583	534	2	22	0	0	0	0
DC90045_00094	CPn_0509	Probable rRNA maturation factor	480	1	22	0	0	0	0
DC90034_00006	CPn_0248	Lipoprotein-releasing system ATP-binding protein LolD (lolD)	678	1	22	0	0	0	0
DC90049_00005	CPn_0699	Ribosome-recycling factor (frr)	540	1	22	0	0	0	0
DC90053_00028	CPn_0857	Putative uncharacterized protein CPj0857	366	1	22	0	0	0	0
DC90049_00030	CPn_0723	Probable ABC transporter ATP-binding protein AZC_3926 (yhbG)	720	1	22	0	0	0	0
DC90051_00019	CPn_0754	30S ribosomal protein S20 (rpsT)	336	1	22	0	0	0	0
DC90045_00004	CPn_0408	Putative uncharacterized protein CPj0408	477	1	22	0	0	0	0
DC90053_00031	CPn_0860	Flagellar M-Ring Protein (fliF)	1023	2	22	0	0	0	0
DC90045_00087	CPn_0501	Heat-inducible transcription repressor HrcA (hrcA)	1227	3	22	0	0	0	0
DC90045_00113	CPn_0528	Glutamate Symport (gltT)	1242	4	22	0	0	0	0
DC90055_00044	CPn_0922	Bifunctional protein aas (aas)	1635	2	22	0	0	0	0
DC90049_00024	CPn_0717	Putative uncharacterized protein CPj0717	297	1	22	0	0	0	0
DC90042_00008	CPn_0359	Elongation factor 4 (lepA)	1824	1	22	0	0	0	0
DC90047_00072	CPn_0635	50S ribosomal protein L5 (rplE)	540	1	22	0	0	0	0
DC90052_00018	CPn_0774	Putative uncharacterized protein CPj0774	231	1	22	0	0	0	0
DC90013_00008	CPn_0077	50S ribosomal protein L11 (rplK)	462	2	22	0	0	0	0
DC90030_00006	CPn_0206	Uncharacterized protein CPn_0206/CP_0561/CPj0206/CpB0210	816	2	22	0	0	0	0
DC90048_00013	CPn_0691	Probable ATP-dependent transporter ycf16 (ycf16)	768	3	22	0	0	0	0
DC90055_00031	CPn_0908	Putative uncharacterized protein CPj0908	810	2	22	0	0	0	0
DC90064_00017	CPn_0994	Putative uncharacterized protein CPj0994	2043	2	22	0	0	0	0
DC90052_00025	CPn_0782	Protein tolB (tolB)	1299	1	3	0	0	0	0
DC90064_00063	CPn_1045	Uncharacterized protein ypdP (ypdP)	696	1	22	0	0	0	0
DC90012_00008	CPn_0058	Acetyl-coenzyme A carboxylase carboxyl transferase subunit beta (accD)	936	1	2	0	0	0	0
DC90047_00014	CPn_0575	Uncharacterized N-acetyltransferase Saci_0459 (yhhY)	540	1	2	0	0	0	0
DC90060_00008	CPn_0974	Probable succinyl-CoA ligase [ADP-forming] subunit alpha, mitochondrial (sucD)	879	2	22	0	0	0	0
DC90047_00067	CPn_0630	50S ribosomal protein L15 (rplO)	432	1	22	0	0	0	0
DC90058_00005	CPn_0945	Putative uncharacterized protein CPj0945	591	2	22	0	0	0	0
DC90038_00018	CPn_0318	Ribosome-binding factor A (rbfA)	360	1	12	0	0	0	0
DC90045_00126	CPn_0542	Probable metal transport system ATP-binding protein CPn_0542/CP_0210/CPj0542/CpB0563	735	1	22	0	0	0	0
DC90018_00010	CPn_0153	Leucine--tRNA ligase (leuS)	2460	5	22	0	0	0	0
DC90047_00013	CPn_0574	Putative uncharacterized protein CPj0574	558	1	1	0	0	0	0
DC90015_00005	CPn_0113	Peptide chain release factor 1 (prfA)	1071	3	22	0	0	0	0
DC90064_00018	CPn_0995	Putative uncharacterized protein CPj0995	1098	1	22	0	0	0	0
DC90039_00002	CPn_0327	50S ribosomal protein L28 (rpmB)	282	1	22	0	0	0	0
DC90047_00059	CPn_0622	Putative uncharacterized protein CPj0622	960	2	22	0	0	0	0
DC90043_00020	CPn_0387	Putative uncharacterized protein CPj0387	498	1	22	0	0	0	0
DC90045_00138	CPn_0554	Putative uncharacterized protein	267	1	22	0	0	0	0
DC90033_00009	CPn_0237	Putative Holliday junction resolvase	471	1	22	0	0	0	0
DC90005_00018	CPn_0027	Lon protease (lon)	2469	2	22	0	0	0	0
DC90045_00020	CPn_0425	Putative uncharacterized protein CPj0425	585	2	22	0	0	0	0
DC90038_00020	CPn_0321	GTP-dependent nucleic acid-binding protein engD (engD)	1116	1	22	0	0	0	0
DC90012_00009	CPn_0060	PTS fructose-specific enzyme IIBC component (fruA)	519	1	22	0	0	0	0
DC90052_00063	CPn_0822	Putative uncharacterized protein	474	1	22	0	0	0	0
DC90024_00005	CPn_0174	Putative uncharacterized protein	462	1	3	0	0	0	0
DC90030_00003	CPn_0201	Oligopeptide transport ATP-binding protein OppD (oppD)	897	1	22	0	0	0	0
DC90045_00058	CPn_0468	Polymorphic outer membrane protein E family (pmp_17.1)	798	2	22	0	0	0	0
DC90047_00081	CPn_0644	50S ribosomal protein L2 (rplB)	870	2	22	0	0	0	0
DC90012_00005	CPn_0055	Putative uncharacterized protein CPj0055	462	2	22	0	0	0	0
DC90047_00025	CPn_0588	Putative uncharacterized protein	582	4	20	0	0	0	0
DC90049_00016	CPn_0710	Uncharacterized protein CPn_0710/CP_0036/CPj0710/CpB0737	252	1	22	0	0	0	0
DC90052_00069	CPn_0829	Putative uncharacterized protein CPj0829 (CPn0829)	417	1	22	0	0	0	0
DC90051_00013	CPn_0748	Heterodimeric geranylgeranyl pyrophosphate synthase large subunit 2 (GGPPS2)	867	1	22	0	0	0	0
DC90039_00015	CPn_0346	Probable metal transport system membrane protein CPn_0346/CP_0414/CPj0346/CpB0353	972	2	22	0	0	0	0
DC90047_00056	CPn_0619	Nucleoside diphosphate kinase (ndk)	432	1	22	0	0	0	0
DC90034_00004	CPn_0246	30S ribosomal protein S9 (rpsI)	402	1	22	0	0	0	0
DC90038_00021	CPn_0322	Yop proteins translocation protein U (yscU)	1080	1	15	0	0	0	0
DC90014_00016	CPn_0101	Uncharacterized protein ybbP (ybbP)	837	1	4	0	0	0	0
DC90047_00073	CPn_0636	50S ribosomal protein L24 (rplX)	333	1	22	0	0	0	0
DC90045_00018	CPn_0423	Putative uncharacterized protein CPj0423	426	1	1	0	0	0	0
DC90064_00047	CPn_1026	Late transcription unit A protein (ltuA)	141	2	22	0	0	0	0
DC90064_00057	CPn_1037	Chorismate synthase (aroC)	1077	4	22	0	0	0	0
DC90053_00030	CPn_0859	Putative uncharacterized protein CPj0859	534	1	22	0	0	0	0
DC90005_00014	CPn_0023	Uncharacterized ABC transporter ATP-binding protein YbiT (ybiT)	1626	1	22	0	0	0	0
DC90047_00055	CPn_0618	Lipoate--protein ligase A	705	3	22	0	0	0	0
DC90029_00013	CPn_0197	Oligopeptide ABC transport system substrate-binding protein oppA	1305	1	22	0	0	0	0
DC90047_00094	CPn_0658	Protein CPn_0658/CP_0089/CPj0658/CpB0684	714	1	22	0	0	0	0
DC90015_00010	CPn_0118	50S ribosomal protein L19 (rplS)	363	2	22	0	0	0	0
DC90053_00015	CPn_0844	GTPase Der (der)	1473	2	22	0	0	0	0
DC90052_00045	CPn_0803	Protein CPn_0803/CP_1068/CPj0803/CpB0832	549	2	22	0	0	0	0
DC90049_00026	CPn_0719	Uncharacterized RNA pseudouridine synthase Caur_0901 (sfhB)	1008	1	22	0	0	0	0
DC90045_00008	CPn_0412	Putative uncharacterized protein CPj0412	657	2	22	0	0	0	0
DC90045_00097	CPn_0512	Uncharacterized protein CPn_0512/CP_0242/CPj0512/CpB0533	1860	2	22	0	0	0	0
DC90047_00018	CPn_0578	Uncharacterized metallophosphoesterase CPn_0578/CP_0170/CPj0578/CpB0602	963	2	22	0	0	0	0
DC90034_00005	CPn_0247	50S ribosomal protein L13 (rplM)	453	3	22	0	0	0	0

## Sheet: TableS6b
TableS6b: KaKs-ratio between clinical isolates
KaKs-ratio for genes from the CWL029 isolate genome and their orthologs within the genomes of the other clinical isolates. Column SD indicates the standard deviation. The very high number of maximal substitutions for CPn_0637 is due to an erroneous gene prediction in the isolate Panola. The list is sorted by Avg KaKs in descending order.
CWL029 Locus_tag	Product	Gene length	Max subst	Isolates with substitutions	Avg KaKs	SD	Min KaKs	Max KaKs
CPn_1027	Putative uncharacterized protein CPj1027	1386	4	11	2.16359	4.68111e-16	2.16359	2.16359
CPn_0809	Putative uncharacterized protein	1464	3	2	1.66454	0	1.66454	1.66454
CPn_0456	Putative uncharacterized protein	2076	13	16	1.0936	2.29838e-16	1.0936	1.0936
CPn_0598	Dipeptide transport system permease protein (oppB_2)	1479	13	2	1.03866	0	1.03866	1.03866
CPn_0608	Orotate phosphoribosyltransferase (pyrE)	675	2	2	0.98541	0	0.98541	0.98541
CPn_0098	Lipid A biosynthesis lauroyl acyltransferase, putative	1386	43	2	0.888402	0	0.888402	0.888402
CPn_0820	Putative uncharacterized protein	522	37	1	0.799619	0	0.799619	0.799619
CPn_0038	Phosphoenolpyruvate-protein phosphotransferase (ptsI)	1713	4	22	0.710033	0.400245	0	0.951872
CPn_0458	Putative uncharacterized protein CPj0458	2085	4	12	0.624959	0.0864949	0.59999	0.899617
CPn_0081	DNA-directed RNA polymerase subunit beta (rpoB)	3789	2	2	0.615627	0	0.615627	0.615627
CPn_0815	General Secretion Protein D (gspD)	2262	3	1	0.613905	0	0.613905	0.613905
CPn_1025	Glucose-6-phosphate isomerase (pgi)	1578	3	15	0.603701	1.14919e-16	0.603701	0.603701
CPn_0551	30S ribosomal protein S7 (rpsG)	477	3	1	0.559496	0	0.559496	0.559496
CPn_0047	Uncharacterized protein CPn_0047/CP_0727/CPj0047/CpB0048	150	3	1	0.542381	0	0.542381	0.542381
CPn_1054	Putative uncharacterized protein CPj0010	2211	33	18	0.541084	0.0172593	0.525482	0.563421
CPn_0481	Putative uncharacterized protein CPj0481	1491	16	2	0.523022	0	0.523022	0.523022
CPn_0680	Putative phosphate permease CPn_0680/CP_0067/CPj0680/CpB0707	1278	5	1	0.516147	0	0.516147	0.516147
CPn_0160	Pyrophosphate--fructose 6-phosphate 1-phosphotransferase subunit beta	1632	4	14	0.511014	1.15213e-16	0.511014	0.511014
CPn_0637	50S ribosomal protein L14 (rplN)	375	163	2	0.507668	0	0.507668	0.507668
CPn_0188	Putative uncharacterized protein	1155	5	2	0.453221	0	0.453221	0.453221
CPn_0046	Putative uncharacterized protein CPj0045	2022	14	16	0.427847	5.74595e-17	0.427847	0.427847
CPn_0663	Histidine--tRNA ligase (hisS)	1290	6	4	0.373628	0.747255	0	1.49451
CPn_0807	S-adenosylmethionine/S-adenosylhomocysteine transporter	915	2	3	0.327692	0	0.327692	0.327692
CPn_0800	Enolase (eno)	1293	3	19	0.327287	0.139174	0	0.63826
CPn_0594	Phenylalanine--tRNA ligase beta subunit (pheT)	2418	2	3	0.326369	0.00080398	0.3258	0.326937
CPn_0900	Phospho-N-acetylmuramoyl-pentapeptide-transferas e (mraY)	1047	2	4	0.322037	0	0.322037	0.322037
CPn_0103	Cytochrome D ubiquinol oxidase, subunit II (cydB)	1038	2	3	0.321642	0.000566393	0.321242	0.322043
CPn_0390	Holliday junction ATP-dependent DNA helicase RuvB (ruvB)	1011	2	18	0.317074	2.39116e-05	0.317066	0.317138
CPn_0310	Membrane protein insertase YidC (yidC)	2403	3	18	0.316206	0.16598	0	0.59734
CPn_0510	CBS domains (Hemolysin homolog)	1161	2	2	0.314119	0	0.314119	0.314119
CPn_0477	Putative methylthiotransferase CPn_0477/CP_0277/CPj0477/CpB0496	1263	2	12	0.313527	5.79795e-17	0.313527	0.313527
CPn_0317	Translation initiation factor IF-2 (infB)	2703	2	2	0.310445	0	0.310445	0.310445
CPn_0026	Putative uncharacterized protein	864	2	18	0.308557	5.72196e-17	0.308557	0.308557
CPn_0189	Putative uncharacterized protein	3423	2	3	0.308355	0	0.308355	0.308355
CPn_0441	Uncharacterized protein CPn_0441/CP_0312/CPj0441/CpB0457	948	2	3	0.306321	0	0.306321	0.306321
CPn_0056	Phosphoglucomutase (pgcA)	1824	2	3	0.304952	0	0.304952	0.304952
CPn_0739	Putative uncharacterized protein	1011	2	1	0.304041	0	0.304041	0.304041
CPn_0043	Putative uncharacterized protein CPj0043	1926	15	15	0.30161	0.0693424	0.143706	0.429236
CPn_0293	Amino acid transporter	2775	2	1	0.301396	0	0.301396	0.301396
CPn_0791	Putative uncharacterized protein CPj0791	2937	2	3	0.300343	0	0.300343	0.300343
CPn_0300	Outer membrane protein, putative	2376	2	2	0.299915	0	0.299915	0.299915
CPn_0555	Tail-specific protease (prc)	1944	4	18	0.299293	3.98527e-06	0.299282	0.299294
CPn_0180	Uncharacterized protein CPn_0180/CP_0588/CPj0180/CpB0183	546	2	2	0.298978	0	0.298978	0.298978
CPn_0772	ATP-dependent DNA helicase pcrA (pcrA)	1920	2	3	0.298819	0	0.298819	0.298819
CPn_0899	UDP-N-acetylmuramoyl-tripeptide--D-alanyl-D- alanine ligase (murF)	1341	2	3	0.298612	0	0.298612	0.298612
CPn_0793	Regulatory protein, putative (rbsU)	1911	2	3	0.297695	0.000186676	0.297563	0.297827
CPn_0394	Hemolysin (tlyC_1)	1233	2	2	0.297333	0	0.297333	0.297333
CPn_1046	Probable aromatic amino acid hydroxylase	1086	2	2	0.296133	0	0.296133	0.296133
CPn_0190	Uncharacterized protein CPn_0190/CP_0577/CPj0190/CpB0193	1356	2	2	0.295749	0	0.295749	0.295749
CPn_1057	Uncharacterized protein yyaL (yyaL)	2130	2	3	0.29498	0.000805395	0.294411	0.29555
CPn_0446	Probable outer membrane protein pmp8 (pmp8)	2790	2	18	0.292709	0.110172	0	0.332133
CPn_0764	Putative uncharacterized protein	1284	2	2	0.291132	0	0.291132	0.291132
CPn_0712	Adenylate cyclase-like protein	2535	2	3	0.28819	0	0.28819	0.28819
CPn_0156	KDO-transferase 2	540	2	2	0.287991	0	0.287991	0.287991
CPn_0307	Glycogen phosphorylase (glgP)	2475	2	18	0.287617	0.000492287	0.287497	0.289527
CPn_0564	Protein export (secD/secF)	4206	3	18	0.286299	0.0357966	0.147388	0.294981
CPn_0516	Putative uncharacterized protein CPj0516	1560	5	15	0.286225	0.0424904	0.204126	0.30675
CPn_0152	Putative uncharacterized protein CPj0152	954	2	18	0.281805	0.106068	0	0.319942
CPn_0459	Putative uncharacterized protein	387	2	21	0.2678	0	0.2678	0.2678
CPn_0227	Probable disulfide formation protein	408	1	2	0.234288	0.331334	0	0.468577
CPn_0061	Nitrogen regulatory protein (ptsN)	693	2	18	0.233891	0.0880336	0	0.265094
CPn_0454	Probable outer membrane protein pmp14 (pmp14)	2934	2	4	0.220998	0.19139	0	0.331497
CPn_0048	Conserved hypothetical inner membrane protein (yqfF)	2115	2	4	0.200339	0.173499	0	0.300509
CPn_0274	DNA gyrase subunit A (gyrA)	2508	3	22	0.169966	0.15083	0	0.297474
CPn_0473	Putative uncharacterized protein CPj0473	1524	3	3	0.162468	0	0.162468	0.162468
CPn_0040	DNA polymerase III subunit gamma/tau (dnaX)	1326	2	2	0.154435	0.218404	0	0.30887
CPn_0483	Uncharacterized protein CPn_0483/CP_0271/CPj0483/CpB0503	2652	3	3	0.151186	0	0.151186	0.151186
CPn_0433	Glycine cleavage system H protein (gcvH)	387	2	2	0.150958	0.213487	0	0.301916
CPn_0354	Putative uncharacterized protein CPj0354	1338	3	1	0.148047	0	0.148047	0.148047
CPn_0612	DNA polymerase I (polA)	2661	3	3	0.147473	0.000506996	0.147115	0.147832
CPn_0110	Signal Peptidase I (lepB)	1914	2	4	0.099244	0.171896	0	0.297732
CPn_0150	Putative uncharacterized protein CPj0150	4608	4	22	0.081318	0.0621734	0	0.285043
CPn_0697	Elongation factor Ts (tsf)	846	3	3	0.075872	0.107299	0	0.151744
CPn_0251	Ribosomal protein S12 methylthiotransferase RimO (rimO)	1509	2	17	0.0544295	0.217718	0	0.870872
CPn_0096	UvrABC system protein A (uvrA)	5493	55	19	0.0506646	0.214952	0	0.911963
CPn_0727	Putative uncharacterized protein	2616	2	16	0.0403505	0.106485	0	0.302629
CPn_0005	Probable outer membrane protein pmp1 (pmp1)	2757	4	18	0.0357408	0.100893	0	0.303797
CPn_0413	Lipid A export ATP-binding/permease protein MsbA (msbA)	1977	2	18	0.0353686	0.0998419	0	0.300633
CPn_0849	Helicase, Snf2 family	3525	4	19	0.0209001	0.0688544	0	0.282161
CPn_0870	Serine--tRNA ligase (serS)	1398	2	16	0.0203762	0.0789167	0	0.305643
CPn_0444	Probable outer membrane protein pmp6 (pmp6)	3828	2	18	0.0194435	0.0801677	0	0.33054
CPn_0192	Inner membrane amino-acid ABC transporter permease protein yecS (yecS)	651	2	19	0.0173459	0.0735924	0	0.312226
CPn_0721	2-dehydro-3-deoxyphosphooctonate aldolase (kdsA)	813	2	22	0.0150995	0.0691947	0	0.31709
CPn_0963	Probable outer membrane protein pmp21 (pmp21)	4827	2	22	0.0147842	0.0677499	0	0.310469
CPn_0618	Lipoate--protein ligase A	705	1	3	0	0	0	0
CPn_0105	Putative uncharacterized protein	852	1	2	0	0	0	0
CPn_0360	6-phosphogluconate dehydrogenase, decarboxylating (gnd)	1437	1	22	0	0	0	0
CPn_0351	ADP,ATP carrier protein 1 (tlcA)	1569	1	18	0	0	0	0
CPn_0883	Probable Na(+)-translocating NADH-quinone reductase subunit F (nqrF)	1317	1	18	0	0	0	0
CPn_0249	ABC transporter, permease protein	1509	1	12	0	0	0	0
CPn_0994	Putative uncharacterized protein CPj0994	2043	1	5	0	0	0	0
CPn_0119	Ribonuclease HII (rnhB)	642	1	16	0	0	0	0
CPn_0912	Putative uncharacterized protein	1662	1	3	0	0	0	0
CPn_0461	Putative uncharacterized protein CPj0461	795	1	2	0	0	0	0
CPn_0938	Putative uncharacterized protein CPj0938	471	1	2	0	0	0	0
CPn_0607	Glucose-1-phosphate adenylyltransferase (glgC)	1329	1	1	0	0	0	0
CPn_1003	Putative uncharacterized protein CPj1003	705	1	2	0	0	0	0
CPn_1031	Arginine/agmatine antiporter (aaxC)	1470	1	4	0	0	0	0
CPn_0356	Putative uncharacterized protein CPj0356	333	1	15	0	0	0	0
CPn_0922	Bifunctional protein aas (aas)	1635	1	3	0	0	0	0
CPn_0371	Putative uncharacterized protein CPj0371	357	1	4	0	0	0	0
CPn_0540	Probable outer membrane protein pmp20 (pmp20)	5169	1	11	0	0	0	0
CPn_0480	Putative uncharacterized protein CPj0480	654	1	18	0	0	0	0
CPn_0957	Insulinase family/Protease III (ide)	2826	1	15	0	0	0	0
CPn_0286	Magnesium transporter (mgtE)	1476	1	16	0	0	0	0
CPn_0891	Transcription-repair-coupling factor (mfd)	3255	1	2	0	0	0	0
CPn_0472	Putative uncharacterized protein CPj0472	2325	1	3	0	0	0	0
CPn_0561	Uncharacterized protein CPn_0561/CP_0189/CPj0561/CpB0583	534	1	4	0	0	0	0
CPn_0789	Succinate dehydrogenase flavoprotein subunit (sdhA)	1878	1	3	0	0	0	0
CPn_0388	Isoamylase 3, chloroplastic (ISA3)	1992	1	16	0	0	0	0
CPn_0474	Putative membrane protein	1767	1	3	0	0	0	0
CPn_1062	Exodeoxyribonuclease 7 large subunit (xseA)	1662	1	16	0	0	0	0
CPn_0219	Queuine tRNA-ribosyltransferase (tgt)	1113	1	17	0	0	0	0
CPn_0297	Malonyl CoA-acyl carrier protein transacylase (fabD)	924	1	18	0	0	0	0
CPn_0518	UPF0158 protein CPn_0518/CP_0235/CPj0518/CpB0539	972	1	2	0	0	0	0
CPn_0369	Putative uncharacterized protein CPj0369	1212	1	22	0	0	0	0
CPn_1048	Aspartate-semialdehyde dehydrogenase (asd)	999	1	18	0	0	0	0
CPn_0783	Putative uncharacterized protein CPj0783	786	1	2	0	0	0	0
CPn_0004	Aspartyl/glutamyl-tRNA(Asn/Gln) amidotransferase subunit B (gatB)	1497	1	3	0	0	0	0
CPn_0215	Mammalian coiled coil synaptonemal complex protein	1257	1	1	0	0	0	0
CPn_0628	30S ribosomal protein S13 (rpsM)	387	1	1	0	0	0	0
CPn_0945	Putative uncharacterized protein CPj0945	591	1	16	0	0	0	0
CPn_0901	UDP-N-acetylmuramoylalanine--D-glutamate ligase (murD)	1293	1	18	0	0	0	0
CPn_0161	Acyltransferase family (cinI)	825	1	2	0	0	0	0
CPn_0027	Lon protease (lon)	2469	1	18	0	0	0	0
CPn_0802	Tryptophan--tRNA ligase (trpS)	1044	1	16	0	0	0	0
CPn_0101	Uncharacterized protein ybbP (ybbP)	837	1	4	0	0	0	0
CPn_0020	Omp	2085	1	18	0	0	0	0
CPn_0284	Putative uncharacterized protein CPj0284	495	1	2	0	0	0	0
CPn_0267	Putative uncharacterized protein CPj0267	606	1	22	0	0	0	0
CPn_0102	Cytochrome d ubiquinol oxidase subunit 1 (cydA)	1362	1	2	0	0	0	0
CPn_0440	Uncharacterized protein CPn_0440/CP_0313/CPj0440/CpB0456	636	1	1	0	0	0	0
CPn_0537	Putative uncharacterized protein CPj0537	357	1	1	0	0	0	0
CPn_0813	Putative dipeptidase ykvY (ykvY)	1086	1	3	0	0	0	0
CPn_0695	Major outer membrane porin (ompA)	1167	1	16	0	0	0	0
CPn_0690	Putative ABC transporter membrane protein	1263	1	2	0	0	0	0
CPn_0308	CPj0308 protein	363	1	1	0	0	0	0
CPn_0262	5'-nucleotidase surE (surE)	876	1	1	0	0	0	0
CPn_0616	Replicative DNA helicase (dnaC)	1404	1	21	0	0	0	0
CPn_0118	50S ribosomal protein L19 (rplS)	363	1	3	0	0	0	0
CPn_0149	DNA ligase (ligA)	1986	1	2	0	0	0	0
CPn_0841	Protein translocase subunit SecA (secA)	2922	1	18	0	0	0	0
CPn_0123	Uncharacterized protein yrrC (yrrC)	2196	2	3	0	0	0	0
CPn_0875	Probable lipoprotein CPn_0875/CP_0994/CPj0875/CpB0904	597	1	18	0	0	0	0
CPn_0058	Acetyl-coenzyme A carboxylase carboxyl transferase subunit beta (accD)	936	1	2	0	0	0	0
CPn_0228	Disulfide Bond Chaperone (dsbG)	780	1	10	0	0	0	0
CPn_1070	Putative uncharacterized protein CPj1070	1368	1	16	0	0	0	0
CPn_1014	Putative sulfate transporter yvdB (yvdB)	1722	3	18	0	0	0	0
CPn_0661	Peptidyl-prolyl cis-trans isomerase Mip (mip)	792	1	3	0	0	0	0
CPn_0803	Protein CPn_0803/CP_1068/CPj0803/CpB0832	549	1	3	0	0	0	0
CPn_0436	Octanoyltransferase LipM (lipM)	717	1	1	0	0	0	0
CPn_0136	Oligoendopeptidase F homolog (yjbG)	1833	1	2	0	0	0	0
CPn_0733	30S ribosomal protein S4 (rpsD)	636	1	15	0	0	0	0
CPn_0970	Mtr/TnaB/TyrO permease family protein (tyrP_2)	1188	1	2	0	0	0	0
CPn_0133	Putative uncharacterized protein CPj0133	771	1	12	0	0	0	0
CPn_0427	Probable Na(+)-translocating NADH-quinone reductase subunit B (nqrB)	1512	1	3	0	0	0	0
CPn_0426	CPj0426 protein	576	1	18	0	0	0	0
CPn_0676	CPj0676 protein	1167	2	1	0	0	0	0
CPn_0264	4-hydroxybenzoate decarboxylase subunit B	573	1	2	0	0	0	0
CPn_1071	Putative uncharacterized protein CPj1071	1440	2	18	0	0	0	0
CPn_0210	Putative uncharacterized protein CPj0210	942	1	18	0	0	0	0
CPn_0984	Ribonucleoside-diphosphate reductase subunit alpha (nrdA)	3132	1	3	0	0	0	0
CPn_0167	Putative uncharacterized protein CPj0167	294	2	3	0	0	0	0
CPn_0451	Probable outer membrane protein pmp11 (pmp11)	2784	1	3	0	0	0	0
CPn_0782	Protein tolB (tolB)	1299	1	3	0	0	0	0
CPn_0169	Putative uncharacterized protein CPj0169	792	1	2	0	0	0	0
CPn_0528	Glutamate Symport (gltT)	1242	1	18	0	0	0	0
CPn_0770	Putative uncharacterized protein CPj0770	792	1	1	0	0	0	0
CPn_0174	Putative uncharacterized protein	462	1	3	0	0	0	0
CPn_0322	Yop proteins translocation protein U (yscU)	1080	1	15	0	0	0	0
CPn_0572	Uncharacterized protein CPn_0572/CP_0177/CPj0572/CpB0594	2265	1	3	0	0	0	0
CPn_0916	3-oxoacyl-[acyl-carrier-protein] synthase I, chloroplastic (KAS1)	1248	1	22	0	0	0	0
CPn_0030	O-Sialoglycoprotein Endopeptidase	636	2	18	0	0	0	0
CPn_0801	UvrABC system protein B (uvrB)	1983	1	18	0	0	0	0
CPn_0153	Leucine--tRNA ligase (leuS)	2460	1	2	0	0	0	0
CPn_0550	Elongation factor G (fusA)	2082	2	16	0	0	0	0
CPn_0642	50S ribosomal protein L22 (rplV)	333	1	18	0	0	0	0
CPn_0617	tRNA uridine 5-carboxymethylaminomethyl modification enzyme MnmG (mnmG)	1833	1	18	0	0	0	0
CPn_0743	Probable Na(+)-translocating NADH-quinone reductase subunit A (nqrA)	1407	1	18	0	0	0	0
CPn_0076	Transcription antitermination protein nusG (nusG)	546	2	2	0	0	0	0
CPn_0126	HB7 protein	2256	1	2	0	0	0	0
CPn_0644	50S ribosomal protein L2 (rplB)	870	1	16	0	0	0	0
CPn_0993	Phenylalanine--tRNA ligase alpha subunit (pheS)	1029	1	15	0	0	0	0
CPn_0204	hypothetical protein	186	1	15	0	0	0	0
CPn_0383	Putative uncharacterized protein CPj0383	933	2	2	0	0	0	0
CPn_0566	Undecaprenyl pyrophosphate synthase (uppS)	786	1	2	0	0	0	0
CPn_0234	Putative uncharacterized protein CPj0234	693	1	1	0	0	0	0
CPn_0235	3-deoxy-manno-octulosonate cytidylyltransferase (kdsB)	762	1	16	0	0	0	0
CPn_0503	Chaperone protein DnaK (dnaK)	1980	1	3	0	0	0	0
CPn_0423	Putative uncharacterized protein CPj0423	426	1	1	0	0	0	0
CPn_0405	Putative uncharacterized protein CPj0405	744	1	15	0	0	0	0
CPn_0953	50S ribosomal protein L9 (rplI)	507	1	18	0	0	0	0
CPn_0560	Glutamate--tRNA ligase (gltX)	1548	1	18	0	0	0	0
CPn_0501	Heat-inducible transcription repressor HrcA (hrcA)	1227	1	4	0	0	0	0
CPn_0575	Uncharacterized N-acetyltransferase Saci_0459 (yhhY)	540	1	2	0	0	0	0
CPn_0158	KDO-transferase	537	1	15	0	0	0	0
CPn_0278	Methionine-binding lipoprotein metQ (metQ)	816	1	2	0	0	0	0
CPn_0028	Putative uncharacterized protein CPj0028	783	1	15	0	0	0	0
CPn_0691	Probable ATP-dependent transporter ycf16 (ycf16)	768	2	3	0	0	0	0
CPn_1060	1-deoxy-D-xylulose-5-phosphate synthase (dxs)	1947	1	2	0	0	0	0
CPn_0435	Phospholipase D family protein	1425	1	2	0	0	0	0
CPn_0967	Phosphoglucosamine mutase (glmM)	1431	2	3	0	0	0	0
CPn_0305	Pyruvate dehydrogenase E1 component subunit beta, mitochondrial (pdhB)	984	1	16	0	0	0	0
CPn_0597	Oligopeptide ABC transporter permease protein	1737	1	18	0	0	0	0
CPn_0381	Putative uncharacterized protein	1773	1	3	0	0	0	0
CPn_0910	tRNA dimethylallyltransferase (miaA)	1026	1	2	0	0	0	0
CPn_0363	Hypersensitivity response secretion protein hrcV (hrcV)	1743	1	3	0	0	0	0
CPn_0998	ATP-dependent zinc metalloprotease FtsH (ftsH)	2754	1	16	0	0	0	0
CPn_0127	Cationic Amino Acid Transporter (ytfF)	1014	1	18	0	0	0	0
CPn_0964	Putative uncharacterized protein	1452	1	2	0	0	0	0
CPn_0055	Putative uncharacterized protein CPj0055	462	1	5	0	0	0	0
CPn_0506	Putative uncharacterized protein	780	1	3	0	0	0	0
CPn_0850	Rod shape-determining protein MreB (mreB)	1095	1	18	0	0	0	0
CPn_0238	Glucose-6-phosphate 1-dehydrogenase (zwf)	1572	1	18	0	0	0	0
CPn_0176	MAC/perforin family protein	1233	1	4	0	0	0	0
CPn_0245	NLP/P60 family protein (ydhO)	858	1	16	0	0	0	0
CPn_0114	Release factor glutamine methyltransferase (prmC)	888	1	18	0	0	0	0
CPn_1026	Late transcription unit A protein (ltuA)	141	1	2	0	0	0	0
CPn_0074	Elongation factor Tu (tuf)	1182	1	16	0	0	0	0
CPn_0942	DNA primase (dnaG)	1791	1	16	0	0	0	0
CPn_0972	Cell division protein FtsY homolog (ftsY)	942	1	2	0	0	0	0
CPn_0570	Arginine--tRNA ligase (argS)	1737	1	3	0	0	0	0
CPn_0447	Probable outer membrane protein pmp9 (pmp9)	2784	2	18	0	0	0	0
CPn_0856	UDP-Glucose Pyrophosphorylase	1383	1	3	0	0	0	0
CPn_0337	SsrA-binding protein (smpB)	564	1	1	0	0	0	0
CPn_0812	DNA mismatch repair protein mutL (mutL)	1776	1	19	0	0	0	0
CPn_0141	Ribose-5-phosphate isomerase A (rpiA)	693	1	3	0	0	0	0
CPn_0453	Probable outer membrane protein pmp13 (pmp13)	2919	1	16	0	0	0	0
CPn_0247	50S ribosomal protein L13 (rplM)	453	1	2	0	0	0	0
CPn_0057	Superoxide dismutase [Mn] (sodA)	642	1	1	0	0	0	0
CPn_0678	Putative uncharacterized protein CPj0678	639	1	2	0	0	0	0
CPn_0755	UPF0242 protein CPn_0755/CP_1117/CPj0755/CpB0783	1203	2	18	0	0	0	0
CPn_0178	hypothetical protein	261	1	2	0	0	0	0
CPn_0195	Oligopeptide ABC transport system substrate-binding protein oppA	1596	1	16	0	0	0	0
CPn_0281	Probable fructose-bisphosphate aldolase class 1 (fbaB)	1071	1	15	0	0	0	0
CPn_0544	GTPase obg (obg)	1050	1	16	0	0	0	0
CPn_0331	Putative uncharacterized protein CPj0331	1737	1	2	0	0	0	0
CPn_0211	hypothetical protein	294	1	15	0	0	0	0
CPn_1013	Fumarate hydratase class II (fumC)	1386	1	2	0	0	0	0
CPn_0380	Oxygen-independent coproporphyrinogen-III oxidase 1 (hemN)	1197	1	2	0	0	0	0
CPn_0229	Putative uncharacterized protein	1377	1	1	0	0	0	0
CPn_0788	Succinate Dehydrogenase (sdhC)	891	1	2	0	0	0	0
CPn_0574	Putative uncharacterized protein CPj0574	558	1	22	0	0	0	0
CPn_0808	Protein CPn_0808/CP_1063/CPj0808/CpB0837	1332	1	1	0	0	0	0
CPn_0817	General Secretion Protein F (gspF)	1173	1	1	0	0	0	0
CPn_0418	UDP-N-acetylmuramoyl-L-alanyl-D-glutamate--2,6- diaminopimelate ligase (murE)	1449	1	15	0	0	0	0

## Sheet: TableS7a
TableS7a: Phi test for recombination
Recombination along the genome. Recombination was tested using the Phi test from the SplitsTree software. The test results for fragments of the genome are shown. The two regions between 10 Kb and 40 Kb and 1 Mb and 1.07 Mb respectively are the smallest regions that showed evidence for recombination. Due to the limited number of SNPs it was not possible to narrow down the location of the recombina…
Start	Stop	Evidence for recombination	p-value
0	100000	+	0
100001	200000	-	0.872
200001	300000	-	0.106
300001	400000	-	1
400001	500000	-	1
500001	600000	-	0.299
600001	700000	-	0.928
700001	800000	-	1
800001	900000	-	1
900001	1000000	-	1
1000001	1100000	+	0.001
1100001	1200000	-	0.392
1200001	1300000	-	0.106
0	250000	+	0
250001	500000	-	0.411
500001	750000	-	0.69
750001	1000000	-	1
1000001	1250000	+	0
0	500000	+	0
500001	1000000	-	0.544
1000001	1300000	+	0
Start	Stop	Recombination	p-value
0	10000	NA
10001	20000	NA
20001	30000	NA
30001	40000	NA
40001	50000	NA
50001	60000	NA
60001	70000	-	0.707
70001	80000	NA
80001	90000	NA
90001	100000	NA
0	20000	-	0.236
20001	40000	NA
40001	60000	NA
60001	80000	-	0.979
80001	100000	NA
0	50000	+	0.001
50001	100000	-	0.995
20000	50000	NA
20000	60000	NA
0	40000	+	0.005
0	30000	-	0.084
10000	40000	+	0.005
10000	30000	-	0.081
Start	Stop	Recombination	p-value
1000000	1010000	NA
1010001	1020000	NA
1020001	1030000	NA
1030001	1040000	NA
1040001	1050000	NA
1050001	1060000	NA
1060001	1070000	NA
1070001	1080000	NA
1080001	1090000	NA
1090001	1100000	NA
1000000	1020000	NA
1020001	1040000	NA
1040001	1060000	NA
1060001	1080000	NA
1080001	1100000	NA
1000000	1050000	NA
1050001	1100000	NA
1000000	1075000	+	0.004
1025000	1100000	-	0.868
1010000	1075000	NA
1020000	1075000	NA
1030000	1075000	NA
1040000	1075000	NA
1000000	1060000	NA
1000000	1070000	+	0.039

[truncated: 6 more sheets: TableS7b, TableS7c, TableS8, TableS9, TableS10, TableS11]
